# Supplementary material for: A Polyadenylation Factor Subunit Implicated in Regulating Oxidative Signaling in Arabidopsis thaliana
Source: PLoS One. 2008 Jun 11;3(6):e2410. doi: 10.1371/journal.pone.0002410 (PMC2408970; doi:10.1371/journal.pone.0002410)
Supplement: Table S1 — List of Arabidopsis genes whose expression in the oxt6 mutant was at least two-fold different compared with the wild-type. The column designated “wt/mut” is a list of absolute ratios of expression in the wild-type and mutant, respectively; in this column, values greater than two indicate greater expression in the wild-type. The column designated “wt/mut p-value” provides the results of the students t-test for each comparison. (0.15 MB XLS) [file pone.0002410.s002.xls]

## Sheet: Sheet1
Supporting Table S1
List of Arabidopsis genes whose expression in the oxt6 mutant was at least two-fold different compared with the wild-type
probe	wt/mut	wt/mut pvalue	comp/mut	comp/mut pvalue	wt/comp	wt/comp pvalue	Locus Identifier	Annotation	Organism	Probe Type	Is Control	log2 (wt/mut)
245029_at	0.236659	0.00290586	0.366921	0.00139271	0.644986	0.0169773	AT2G26580	plant-specific transcription factor YABBY family protein	Arabidopsis thaliana	oligonucleotide	no	-2.07912
245086_at	0.277276	0.00918963	0.3836	0.0039405	0.722826	0.0756854	AT2G39820	eukaryotic translation initiation factor 6, putative / eIF-6, putative	Arabidopsis thaliana	oligonucleotide	no	-1.85061
245296_at	5.44503	0.00367203	3.70798	0.00010448	1.46846	0.0458856	AT4G16370	ATOPT3 (OLIGOPEPTIDE TRANSPORTER); oligopeptide transporter	Arabidopsis thaliana	oligonucleotide	no	2.44494
245333_at	0.321129	0.00194021	0.214426	0.00013713	1.49762	0.0177583	AT4G14615	similar to unknown protein [Arabidopsis thaliana] (TAIR:AT1G52825.1); similar to Os07g0181800 [Oryza sativa (japonica cultivar-group)] (GB:NP_001059047.1); similar to hypothetical protein [Oryza sativa (japonica cultivar-group)] (GB:BAC83054.1)	Arabidopsis thaliana	oligonucleotide	no	-1.63877
245372_at	0.352572	0.000305001	0.412329	8.1078e-05	0.855073	0.0307322	AT4G15000	60S ribosomal protein L27 (RPL27C)	Arabidopsis thaliana	oligonucleotide	no	-1.50401
245396_at	0.326059	0.00194118	0.466546	0.0010707	0.698878	0.0210567	AT4G14870	protein translocase	Arabidopsis thaliana	oligonucleotide	no	-1.6168
245425_at	0.356997	0.0027208	0.412628	0.000537568	0.865178	0.197727	AT4G17510	ubiquitin carboxyl-terminal hydrolase, putative / ubiquitin thiolesterase, putative	Arabidopsis thaliana	oligonucleotide	no	-1.48602
245450_at	0.104599	0.00060436	0.201045	0.000119775	0.520274	0.0190012	AT4G16880	disease resistance protein-related	Arabidopsis thaliana	oligonucleotide	no	-3.25706
245504_at	0.295192	0.00571654	0.23932	0.000899351	1.23346	0.0430501	AT4G15660	glutaredoxin family protein	Arabidopsis thaliana	oligonucleotide	no	-1.76027
245525_at	0.479949	0.00530753	0.286898	7.37435e-05	1.67289	0.0135312	AT4G15930	dynein light chain, putative	Arabidopsis thaliana	oligonucleotide	no	-1.05905
245667_at	2.22285	0.00200662	2.15344	0.000127016	1.03223	0.636508	AT1G28200	FIP1 (FH INTERACTING PROTEIN 1)	Arabidopsis thaliana	oligonucleotide	no	1.15241
245747_at	0.259282	0.00791265	0.259321	0.0018674	0.999851	0.999122	AT1G51100	similar to Os01g0676200 [Oryza sativa (japonica cultivar-group)] (GB:NP_001043849.1)	Arabidopsis thaliana	oligonucleotide	no	-1.94741
245749_at	3.83046	0.00625613	10.1364	7.38549e-05	0.377892	0.000769195	AT1G51090	heavy-metal-associated domain-containing protein	Arabidopsis thaliana	oligonucleotide	no	1.93752
245925_at	0.317669	0.000151973	0.41146	0.000227277	0.772053	0.108149	AT5G28770	BZO2H3 (basic leucine zipper O2 homolog 3); DNA binding / transcription factor	Arabidopsis thaliana	oligonucleotide	no	-1.65441
245940_at	0.331023	0.00633248	0.24963	0.00406924	1.32605	0.483967	AT5G19630	similar to Esterase/lipase/thioesterase [Medicago truncatula] (GB:ABE92731.1); contains InterPro domain Esterase/lipase/thioesterase; (InterPro:IPR000379)	Arabidopsis thaliana	oligonucleotide	no	-1.59499
245956_s_at	2.25948	0.00162998	7.4016	0.00449727	0.305268	0.0112168	AT5G42020;AT5G28540	[AT5G42020, BIP (LUMINAL BINDING PROTEIN); ATP binding];[AT5G28540, luminal binding protein 1 (BiP-1) (BP1)]	Arabidopsis thaliana	oligonucleotide	no	1.17599
246004_at	5.32186	0.00278942	9.14867	0.000156098	0.581709	0.0107018	AT5G20630	GLP3 (GERMIN-LIKE PROTEIN 3); manganese ion binding / metal ion binding / nutrient reservoir	Arabidopsis thaliana	oligonucleotide	no	2.41193
246011_at	2.62895	0.00755565	2.46798	0.000404254	1.06522	0.495821	AT5G08330	TCP family transcription factor, putative	Arabidopsis thaliana	oligonucleotide	no	1.39449
246055_at	3.18707	0.00012983	19.3138	0.00425815	0.165016	0.00726854	AT5G08380	ATAGAL1 (ARABIDOPSIS THALIANA ALPHA-GALACTOSIDASE 1); alpha-galactosidase	Arabidopsis thaliana	oligonucleotide	no	1.67223
246099_at	2.32462	0.00151831	2.91261	0.00172655	0.798123	0.123693	AT5G20230	ATBCB (ARABIDOPSIS BLUE-COPPER-BINDING PROTEIN); copper ion binding	Arabidopsis thaliana	oligonucleotide	no	1.21699
246218_at	0.223693	0.0025326	0.403856	0.00116676	0.553893	0.0258811	AT4G36800	RCE1 (RUB1 CONJUGATING ENZYME 1); small protein conjugating enzyme	Arabidopsis thaliana	oligonucleotide	no	-2.16041
246730_at	0.277529	0.000189962	0.273632	2.0281e-05	1.01424	0.835472	AT5G28060	40S ribosomal protein S24 (RPS24B)	Arabidopsis thaliana	oligonucleotide	no	-1.84929
246975_at	0.3362	0.000172631	0.2367	8.60953e-06	1.42036	0.0257627	AT5G24890	similar to unknown protein [Arabidopsis thaliana] (TAIR:AT4G31510.1); similar to putative KID-containing protein [Brassica napus] (GB:AAO53442.1)	Arabidopsis thaliana	oligonucleotide	no	-1.57261
247005_at	0.302204	0.00268908	0.430483	0.000719552	0.702011	0.0577546	AT5G67520	adenylylsulfate kinase, putative	Arabidopsis thaliana	oligonucleotide	no	-1.72641
247162_at	0.325431	0.0012823	0.481518	0.0029733	0.675844	0.197853	AT5G65730	xyloglucan:xyloglucosyl transferase, putative / xyloglucan endotransglycosylase, putative / endo-xyloglucan transferase, putative	Arabidopsis thaliana	oligonucleotide	no	-1.61958
247212_at	0.270141	0.00337942	0.184365	0.00025274	1.46525	0.177378	AT5G65040	senescence-associated protein-related	Arabidopsis thaliana	oligonucleotide	no	-1.88821
247280_at	2.35463	0.00840382	4.4111	4.78913e-05	0.533797	2.19575e-05	AT5G64260	phosphate-responsive protein, putative	Arabidopsis thaliana	oligonucleotide	no	1.2355
247287_at	0.47567	0.00140141	0.271517	3.99168e-05	1.7519	0.00530383	AT5G64230	similar to unknown protein [Arabidopsis thaliana] (TAIR:AT3G19920.1); similar to hypothetical protein [Trifolium pratense] (GB:BAE71289.1)	Arabidopsis thaliana	oligonucleotide	no	-1.07197
247375_at	0.379896	0.00526023	0.137189	0.000193573	2.76913	0.000763375	AT5G63135	similar to Os02g0593400 [Oryza sativa (japonica cultivar-group)] (GB:NP_001047300.1)	Arabidopsis thaliana	oligonucleotide	no	-1.39632
247418_at	0.414778	0.00199727	0.338987	5.47403e-05	1.22358	0.170099	AT5G63030	glutaredoxin, putative	Arabidopsis thaliana	oligonucleotide	no	-1.26959
247509_at	0.377488	0.00475841	0.302082	5.63678e-05	1.24962	0.430208	AT5G62020	AT-HSFB2A (Arabidopsis thaliana heat shock transcription factor B2A); DNA binding / transcription factor	Arabidopsis thaliana	oligonucleotide	no	-1.4055
247572_at	0.376038	0.00616672	0.135663	0.00032589	2.77186	6.78977e-08	AT5G61220	complex 1 family protein / LVR family protein	Arabidopsis thaliana	oligonucleotide	no	-1.41105
247611_at	2.22254	0.0047363	5.81858	3.8155e-05	0.381972	7.8114e-05	AT5G60710	zinc finger (C3HC4-type RING finger) family protein	Arabidopsis thaliana	oligonucleotide	no	1.15221
247653_at	2.97747	0.00467675	3.64219	0.00142789	0.817496	0.0876445	AT5G59950	RNA and export factor-binding protein, putative	Arabidopsis thaliana	oligonucleotide	no	1.57409
247658_at	0.37312	0.000256552	0.342404	5.88058e-06	1.08971	0.441218	AT5G59880	ADF3 (ACTIN DEPOLYMERIZING FACTOR 3); actin binding	Arabidopsis thaliana	oligonucleotide	no	-1.42229
247696_at	0.278264	0.00126589	0.237476	0.000163243	1.17175	0.0698941	AT5G59780	MYB59 (myb domain protein 59); DNA binding / transcription factor	Arabidopsis thaliana	oligonucleotide	no	-1.84548
247716_at	0.340428	0.000716394	0.268488	4.00222e-05	1.26795	0.128933	AT5G59350	similar to unknown protein [Arabidopsis thaliana] (TAIR:AT2G39560.1); similar to hypothetical protein MtrDRAFT_AC146757g30v1 [Medicago truncatula] (GB:ABE90639.1)	Arabidopsis thaliana	oligonucleotide	no	-1.55458
247721_at	0.433987	0.00645881	0.25492	0.000381921	1.70244	0.000599706	AT5G59140	SKP1 family protein	Arabidopsis thaliana	oligonucleotide	no	-1.20428
247754_at	0.441947	0.000136129	0.11029	8.94201e-06	4.00712	0.000343103	AT5G59080	similar to unknown protein [Arabidopsis thaliana] (TAIR:AT5G02020.1)	Arabidopsis thaliana	oligonucleotide	no	-1.17806
247763_at	0.386157	0.00639903	0.23051	0.000489904	1.67523	0.000815214	AT5G59180	DNA-directed RNA polymerase II	Arabidopsis thaliana	oligonucleotide	no	-1.37274
247835_at	0.227802	0.00440529	0.36206	0.00193861	0.629183	0.00665117	AT5G57910	similar to unknown protein [Arabidopsis thaliana] (TAIR:AT4G30630.1); similar to tRNA-binding arm [Medicago truncatula] (GB:ABE78788.1)	Arabidopsis thaliana	oligonucleotide	no	-2.13415
247836_at	0.396493	0.00987251	0.14864	0.000534909	2.66747	4.32209e-05	AT5G57860	ubiquitin family protein	Arabidopsis thaliana	oligonucleotide	no	-1.33463
247880_at	0.21051	0.00281051	0.203105	0.000526422	1.03646	0.402695	AT5G57780	similar to transcription factor [Arabidopsis thaliana] (TAIR:AT4G30410.1); similar to hypothetical protein [Oryza sativa (japonica cultivar-group)] (GB:BAD19120.1); similar to Os02g0178700 [Oryza sativa (japonica cultivar-group)] (GB:NP_001046079.1); similar to Os06g0653200 [Oryza sativa (japonica cultivar-group)] (GB:NP_001058239.1); contains InterPro domain Helix-loop-helix DNA-binding; (InterP…	Arabidopsis thaliana	oligonucleotide	no	-2.24804
247903_at	0.306179	0.00129434	0.168397	6.18855e-05	1.8182	0.0103508	AT5G57340	similar to unknown protein [Arabidopsis thaliana] (TAIR:AT5G67390.2); similar to conserved hypothetical protein [Medicago truncatula] (GB:ABE83997.1)	Arabidopsis thaliana	oligonucleotide	no	-1.70755
247930_at	0.414254	0.00642506	0.150686	0.000282658	2.74912	3.1833e-05	AT5G57060	similar to unknown protein [Arabidopsis thaliana] (TAIR:AT4G26060.1); similar to conserved hypothetical protein [Medicago truncatula] (GB:ABE79016.1); contains domain 60S RIBOSOMAL PROTEIN L18A (PTHR10052); contains domain 60S RIBOSOMAL PROTEIN L18A, PLANT (PTHR10052:SF2)	Arabidopsis thaliana	oligonucleotide	no	-1.27141
247937_at	3.57374	0.000262054	3.25409	6.69754e-05	1.09823	0.240111	AT5G57110	ACA8 (AUTOINHIBITED CA2+ -ATPASE, ISOFORM 8); calcium-transporting ATPase/ calmodulin binding	Arabidopsis thaliana	oligonucleotide	no	1.83743
248040_at	0.352401	0.00734862	0.436207	0.0026029	0.807877	0.0796406	AT5G55970	zinc finger (C3HC4-type RING finger) family protein	Arabidopsis thaliana	oligonucleotide	no	-1.50471
248149_at	0.348894	0.00717036	0.308488	0.00140984	1.13098	0.121127	AT5G54855	pollen Ole e 1 allergen and extensin family protein	Arabidopsis thaliana	oligonucleotide	no	-1.51914
248221_at	0.444133	0.00333729	0.362062	5.37211e-05	1.22668	0.237825	AT5G53530	vacuolar protein sorting-associated protein 26, putative / VPS26, putative	Arabidopsis thaliana	oligonucleotide	no	-1.17093
248282_at	0.292041	0.00132476	0.274744	0.000161408	1.06296	0.706402	AT5G52900	similar to hypothetical protein MtrDRAFT_AC150980g17v1 [Medicago truncatula] (GB:ABE87114.1)	Arabidopsis thaliana	oligonucleotide	no	-1.77576
248285_at	0.446221	0.00201217	0.206472	0.000102056	2.16117	0.000764184	AT5G52960	similar to hypothetical protein asr2994 [Nostoc sp. PCC 7120] (GB:NP_487034.1); similar to Os05g0569200 [Oryza sativa (japonica cultivar-group)] (GB:NP_001056361.1)	Arabidopsis thaliana	oligonucleotide	no	-1.16417
248337_at	2.09319	0.0087053	2.107	0.0024808	0.993445	0.80456	AT5G52310	COR78 (COLD REGULATED 78)	Arabidopsis thaliana	oligonucleotide	no	1.0657
248376_at	0.438081	0.00400529	0.466952	0.00050626	0.938171	0.555545	AT5G51880	oxidoreductase, acting on paired donors, with incorporation or reduction of molecular oxygen, 2-oxoglutarate as one donor, and incorporation of one atom each of oxygen into both donors	Arabidopsis thaliana	oligonucleotide	no	-1.19073
248377_at	0.209622	2.3888e-05	0.302119	1.29322e-05	0.693839	0.0575994	AT5G51720	similar to zinc finger, CDGSH-type domain 2 [Homo sapiens] (GB:NP_001008389.1); similar to Os07g0467200 [Oryza sativa (japonica cultivar-group)] (GB:NP_001059590.1); similar to hypothetical protein [Homo sapiens] (GB:CAD97935.1); contains InterPro domain Zinc finger, CDGSH-type; (InterPro:IPR006622)	Arabidopsis thaliana	oligonucleotide	no	-2.25414
248432_at	0.268757	0.00207551	0.10168	0.000117662	2.64316	0.00231925	AT5G51390	unknown protein	Arabidopsis thaliana	oligonucleotide	no	-1.89562
248606_at	0.231918	0.000693193	0.106545	4.99894e-05	2.17672	0.000402265	AT5G49450	bZIP family transcription factor	Arabidopsis thaliana	oligonucleotide	no	-2.10831
248607_at	0.317824	2.51763e-05	0.174309	3.6612e-08	1.82334	0.00150039	AT5G49480	ATCP1 (CA2+-BINDING PROTEIN 1); calcium ion binding	Arabidopsis thaliana	oligonucleotide	no	-1.6537
248666_at	0.377201	0.00734234	0.351117	0.000564313	1.07429	0.707018	AT5G48630	cyclin family protein	Arabidopsis thaliana	oligonucleotide	no	-1.40659
248910_at	0.260604	0.000159466	0.258893	7.1047e-07	1.00661	0.967141	AT5G45820	CIPK20 (CBL-INTERACTING PROTEIN KINASE 20); kinase	Arabidopsis thaliana	oligonucleotide	no	-1.94007
248923_at	0.332237	0.000562378	0.230646	1.94646e-05	1.44046	0.031233	AT5G45940	ATNUDT11 (Arabidopsis thaliana Nudix hydrolase homolog 11); hydrolase	Arabidopsis thaliana	oligonucleotide	no	-1.58971
249288_at	0.443187	0.00149464	0.0999232	1.93262e-05	4.43527	0.000166306	AT5G41050	similar to unknown protein [Arabidopsis thaliana] (TAIR:AT3G26960.1); similar to Os09g0508200 [Oryza sativa (japonica cultivar-group)] (GB:NP_001063620.1); similar to Os12g0472800 [Oryza sativa (japonica cultivar-group)] (GB:NP_001066754.1)	Arabidopsis thaliana	oligonucleotide	no	-1.17401
249343_at	0.266691	0.000121471	0.284245	1.14508e-05	0.938244	0.315745	AT5G40650	SDH2-2 (succinate dehydrogenase 2-2)	Arabidopsis thaliana	oligonucleotide	no	-1.90676
249370_at	0.290923	0.00167544	0.15975	0.000125745	1.82112	0.000649268	AT5G40710	zinc finger (C2H2 type) family protein	Arabidopsis thaliana	oligonucleotide	no	-1.78129
249383_at	0.369156	0.00359731	0.0813113	0.000112397	4.54003	0.000260696	AT5G39860	PRE1 (PACLOBUTRAZOL RESISTANCE1); DNA binding / transcription factor	Arabidopsis thaliana	oligonucleotide	no	-1.4377
249441_at	0.248183	3.57094e-05	0.318789	3.09277e-07	0.77852	0.0797715	AT5G39730	avirulence-responsive protein-related / avirulence induced gene (AIG) protein-related	Arabidopsis thaliana	oligonucleotide	no	-2.01052
249471_at	0.44673	0.00940577	0.445496	0.00200975	1.00277	0.974399	AT5G39360	circadian clock coupling factor-related	Arabidopsis thaliana	oligonucleotide	no	-1.16253
249473_at	0.324841	0.00743065	0.158197	0.000676994	2.0534	0.000257187	AT5G39340	AHP3 (HISTIDINE-CONTAINING PHOSPHOTRANSMITTER 3); histidine phosphotransfer kinase	Arabidopsis thaliana	oligonucleotide	no	-1.6222
249483_at	0.368561	0.00418997	0.443924	0.00171417	0.830235	0.174564	AT5G38895	zinc finger (C3HC4-type RING finger) family protein	Arabidopsis thaliana	oligonucleotide	no	-1.44002
249583_at	0.314703	0.00207759	0.159507	0.00028665	1.97298	0.0239144	AT5G37770	TCH2 (TOUCH 2); calcium ion binding	Arabidopsis thaliana	oligonucleotide	no	-1.66794
249645_at	0.0995084	6.88094e-05	0.0638924	5.29131e-06	1.55744	0.0783426	AT5G36910	THI2.2 (THIONIN 2.2); toxin receptor binding	Arabidopsis thaliana	oligonucleotide	no	-3.32904
249719_at	5.48156	0.000120033	7.04075	6.94903e-05	0.778548	0.034209	AT5G35735	auxin-responsive family protein	Arabidopsis thaliana	oligonucleotide	no	2.45459
249795_at	0.428036	0.00422156	0.3612	0.000720643	1.18504	0.0796649	AT5G23740	RPS11-BETA (RIBOSOMAL PROTEIN S11-BETA); structural constituent of ribosome	Arabidopsis thaliana	oligonucleotide	no	-1.2242
249842_at	0.277091	0.00885676	0.293212	0.00259688	0.945017	0.477297	AT5G23550	similar to unknown protein [Arabidopsis thaliana] (TAIR:AT5G24170.1); similar to PREDICTED: similar to SFT2 domain containing 2 [Bos taurus] (GB:XP_583469.1); similar to Os02g0564500 [Oryza sativa (japonica cultivar-group)] (GB:NP_001047161.1); similar to SFT2 domain containing 2 [Mus musculus] (GB:NP_663487.1); contains InterPro domain SFT2-like; (InterPro:IPR011691)	Arabidopsis thaliana	oligonucleotide	no	-1.85157
250030_at	0.287431	0.009373	0.435312	0.00659132	0.660288	0.0247077	AT5G18120	ATAPRL7 (APR-LIKE 7)	Arabidopsis thaliana	oligonucleotide	no	-1.79871
250079_at	0.213082	0.00160024	0.191802	0.000231829	1.11095	0.253412	AT5G16650	DNAJ heat shock N-terminal domain-containing protein	Arabidopsis thaliana	oligonucleotide	no	-2.23052
250119_at	0.477515	0.000978613	0.43962	0.000107004	1.0862	0.0810979	AT5G16470	zinc finger (C2H2 type) family protein	Arabidopsis thaliana	oligonucleotide	no	-1.06638
250124_at	0.476986	0.0029552	0.288845	0.000118775	1.65136	0.00022518	AT5G16480	tyrosine specific protein phosphatase family protein	Arabidopsis thaliana	oligonucleotide	no	-1.06798
250155_at	0.251026	0.00655125	0.0545838	0.000466056	4.59891	0.00165954	AT5G15160	bHLH family protein	Arabidopsis thaliana	oligonucleotide	no	-1.99409
250281_at	0.336085	0.00116203	0.292314	0.000185193	1.14974	0.432588	AT5G13240	similar to conserved hypothetical protein [Medicago truncatula] (GB:ABE92223.1); contains domain FAMILY NOT NAMED (PTHR22504); contains domain gb def: Hypothetical protein T31B5_60 (PTHR22504:SF5)	Arabidopsis thaliana	oligonucleotide	no	-1.5731
250314_at	0.353089	0.00170749	0.224949	0.000129243	1.56964	0.000600569	AT5G12190	RNA recognition motif (RRM)-containing protein	Arabidopsis thaliana	oligonucleotide	no	-1.5019
250445_at	5.973	0.000861606	7.64012	0.00396057	0.781794	0.272875	AT5G10760	aspartyl protease family protein	Arabidopsis thaliana	oligonucleotide	no	2.57846
250510_at	0.397603	0.00182895	0.238034	5.62677e-05	1.67036	0.00582832	AT5G09920	RPB15.9 (RNA polymerase II 15.9)	Arabidopsis thaliana	oligonucleotide	no	-1.3306
250563_at	0.357271	0.000244629	0.263784	1.77577e-05	1.35441	0.114674	AT5G08050	similar to unknown protein [Arabidopsis thaliana] (TAIR:AT1G74730.1); similar to Os12g0575000 [Oryza sativa (japonica cultivar-group)] (GB:NP_001067105.1); similar to hypothetical protein LOC_Os11g27300 [Oryza sativa (japonica cultivar-group)] (GB:ABA93451.1); contains InterPro domain Protein of unknown function DUF1118; (InterPro:IPR009500)	Arabidopsis thaliana	oligonucleotide	no	-1.48491
250649_at	0.393921	0.000122709	0.395464	4.15934e-05	0.996098	0.971016	AT5G06690	(THIOREDOXIN-LIKE 5); thiol-disulfide exchange intermediate	Arabidopsis thaliana	oligonucleotide	no	-1.34402
250665_at	0.195687	0.000152546	0.245149	7.7591e-06	0.798238	0.251179	AT5G06980	similar to unknown protein [Arabidopsis thaliana] (TAIR:AT3G12320.1)	Arabidopsis thaliana	oligonucleotide	no	-2.35338
250727_at	0.495253	0.00228094	0.234144	3.59709e-05	2.11517	0.0002035	AT5G06430	thioredoxin-related	Arabidopsis thaliana	oligonucleotide	no	-1.01376
250734_at	0.291599	0.00484453	0.401613	0.00259932	0.726071	0.00731235	AT5G06270	similar to unknown protein [Arabidopsis thaliana] (TAIR:AT3G11600.1); similar to H0913C04.5 [Oryza sativa (indica cultivar-group)] (GB:CAJ86164.1); similar to Os04g0415000 [Oryza sativa (japonica cultivar-group)] (GB:NP_001052757.1); similar to Os02g0536500 [Oryza sativa (japonica cultivar-group)] (GB:NP_001047044.1)	Arabidopsis thaliana	oligonucleotide	no	-1.77794
250901_at	0.160177	0.000120017	0.317421	5.71951e-05	0.50462	0.00552711	AT5G03530	ATRAB ALPHA (Arabidopsis Rab GTPase homolog C2a); GTP binding	Arabidopsis thaliana	oligonucleotide	no	-2.64226
250975_at	0.188644	0.000202037	0.215468	2.37947e-05	0.875505	0.241063	AT5G03050	similar to knotted 1-binding protein 36 [Nicotiana tabacum] (GB:ABC46407.1)	Arabidopsis thaliana	oligonucleotide	no	-2.40626
250993_at	0.358551	0.00854865	0.154323	0.000608921	2.32338	9.17554e-05	AT5G02280	synbindin, putative	Arabidopsis thaliana	oligonucleotide	no	-1.47975
251026_at	0.216426	0.00481708	0.108069	0.000596515	2.00267	4.76104e-05	AT5G02200	phytochrome A specific signal transduction component-related	Arabidopsis thaliana	oligonucleotide	no	-2.20806
251107_at	0.444642	0.00786098	0.31196	0.000774539	1.42532	0.000525054	AT5G01610	Identical to Protein At5g01610 [Arabidopsis Thaliana] (GB:Q9M015;GB:Q84VV4); similar to unknown protein [Arabidopsis thaliana] (TAIR:AT3G08890.2); similar to Protein of unknown function, DUF538 [Medicago truncatula] (GB:ABE91533.1); contains InterPro domain Protein of unknown function DUF538; (InterPro:IPR007493)	Arabidopsis thaliana	oligonucleotide	no	-1.16928
251133_at	2.68909	0.00695088	3.06823	0.00277523	0.876429	0.254925	AT5G01240	amino acid permease, putative	Arabidopsis thaliana	oligonucleotide	no	1.42712
251170_at	2.72721	0.00391115	2.31891	0.000118737	1.17607	0.12506	AT3G63260	ATMRK1 (Arabidopsis thaliana MLK/Raf-related protein kinase 1); kinase/ protein threonine/tyrosine kinase	Arabidopsis thaliana	oligonucleotide	no	1.44742
251196_at	0.304317	0.00818617	0.400946	0.00372042	0.758997	0.0753865	AT3G62950	glutaredoxin family protein	Arabidopsis thaliana	oligonucleotide	no	-1.71635
251217_at	0.498071	0.00171691	0.480018	0.000783621	1.03761	0.796081	AT3G62560	GTP-binding protein, putative	Arabidopsis thaliana	oligonucleotide	no	-1.00558
251272_at	0.319089	0.000323079	0.454637	1.24649e-05	0.701855	0.0226503	AT3G61890	ATHB-12 (ARABIDOPSIS THALIANA HOMEOBOX PROTEIN 1); transcription factor	Arabidopsis thaliana	oligonucleotide	no	-1.64797
251284_at	0.278438	0.00232425	0.280682	0.000452093	0.992006	0.895602	AT3G61840	similar to unknown protein [Arabidopsis thaliana] (TAIR:AT2G46535.1)	Arabidopsis thaliana	oligonucleotide	no	-1.84457
251291_at	0.347237	0.00800416	0.128089	0.00048698	2.7109	0.000530437	AT3G61900	auxin-responsive family protein	Arabidopsis thaliana	oligonucleotide	no	-1.52601
251423_at	0.495233	0.00224192	0.393298	5.0271e-05	1.25918	0.133664	AT3G60550	CYCP3;2 (cyclin p3;2); cyclin-dependent protein kinase	Arabidopsis thaliana	oligonucleotide	no	-1.01382
251425_at	0.470243	0.00739	0.246968	0.000190065	1.90406	0.00648758	AT3G60210	chloroplast chaperonin 10, putative	Arabidopsis thaliana	oligonucleotide	no	-1.08852
251665_at	0.384958	0.00269446	0.199374	9.39273e-05	1.93083	0.00268426	AT3G57040	ARR9 (RESPONSE REACTOR 4); transcription regulator	Arabidopsis thaliana	oligonucleotide	no	-1.37723
251705_at	3.20253	0.00740103	4.60127	0.00328754	0.696011	0.127324	AT3G56400	WRKY70 (WRKY DNA-binding protein 70); transcription factor	Arabidopsis thaliana	oligonucleotide	no	1.67921
251846_at	0.437808	0.000522703	0.273965	1.76282e-05	1.59804	0.00328738	AT3G54560	histone H2A.F/Z	Arabidopsis thaliana	oligonucleotide	no	-1.19163
251847_at	2.2128	0.000716206	3.8718	0.000266776	0.571517	0.00344855	AT3G54640	TSA1 (TRYPTOPHAN SYNTHASE ALPHA CHAIN); tryptophan synthase	Arabidopsis thaliana	oligonucleotide	no	1.14587
251941_at	0.440008	0.00204737	0.368714	0.00014057	1.19336	0.0490169	AT3G53470	similar to Os03g0285100 [Oryza sativa (japonica cultivar-group)] (GB:NP_001049768.1)	Arabidopsis thaliana	oligonucleotide	no	-1.1844
251977_at	0.246909	0.00197965	0.235079	0.000278519	1.05032	0.824505	AT3G53250	auxin-responsive family protein	Arabidopsis thaliana	oligonucleotide	no	-2.01795
252093_at	0.170774	0.000330916	0.157765	3.29432e-05	1.08246	0.204465	AT3G51500	similar to unknown protein [Oryza sativa (japonica cultivar-group)] (GB:BAD15397.1); similar to Os02g0193500 [Oryza sativa (japonica cultivar-group)] (GB:NP_001046170.1)	Arabidopsis thaliana	oligonucleotide	no	-2.54984
252114_at	2.32074	0.00104651	3.87333	9.68317e-06	0.599159	0.000160992	AT3G51450	strictosidine synthase family protein	Arabidopsis thaliana	oligonucleotide	no	1.21459
252125_at	0.487963	0.00860715	0.387666	0.000693829	1.25872	0.0678096	AT3G51040	RTH (RTE1-HOMOLOG)	Arabidopsis thaliana	oligonucleotide	no	-1.03516
252189_at	0.185602	0.00486422	0.128209	0.000742845	1.44766	0.0558325	AT3G50070	CYCD3;3 (CYCLIN D3;3); cyclin-dependent protein kinase	Arabidopsis thaliana	oligonucleotide	no	-2.42972
252206_at	0.42474	0.00988657	0.45527	0.00310091	0.932942	0.68549	AT3G50360	ATCEN2 (CENTRIN2); calcium ion binding	Arabidopsis thaliana	oligonucleotide	no	-1.23535
252377_at	2.13965	0.0051485	5.53474	5.94821e-05	0.386586	0.000384388	AT3G47960	proton-dependent oligopeptide transport (POT) family protein	Arabidopsis thaliana	oligonucleotide	no	1.09737
252565_at	0.41699	0.0033114	0.297071	0.000291039	1.40367	0.000148754	AT3G46000	ADF2 (ACTIN DEPOLYMERIZING FACTOR 2); actin binding	Arabidopsis thaliana	oligonucleotide	no	-1.26191
252566_at	0.43906	0.00234911	0.464777	0.000531395	0.944668	0.174895	AT3G46040	RPS15AD (ribosomal protein S15A D); structural constituent of ribosome	Arabidopsis thaliana	oligonucleotide	no	-1.18751
252676_at	0.287537	1.54268e-06	0.116091	6.41931e-08	2.47683	3.25777e-05	AT3G44280	similar to unknown protein [Arabidopsis thaliana] (TAIR:AT5G22280.1); similar to Os02g0536100 [Oryza sativa (japonica cultivar-group)] (GB:NP_001047042.1); similar to Os03g0836500 [Oryza sativa (japonica cultivar-group)] (GB:NP_001051825.1); similar to unknown protein, 3'-partial [Oryza sativa (japonica cultivar-group)] (GB:AAO41143.1)	Arabidopsis thaliana	oligonucleotide	no	-1.79818
252703_at	0.314076	0.000229829	0.325737	2.05327e-05	0.964203	0.470863	AT3G43740	leucine-rich repeat family protein	Arabidopsis thaliana	oligonucleotide	no	-1.67081
252880_at	3.0756	0.00733067	5.20624	0.00208922	0.590753	0.0272901	AT4G39730	lipid-associated family protein	Arabidopsis thaliana	oligonucleotide	no	1.62087
252956_at	2.70437	0.000873624	2.4752	0.000535763	1.09259	0.300445	AT4G38580	ATFP6 (FARNESYLATED PROTEIN 6); metal ion binding	Arabidopsis thaliana	oligonucleotide	no	1.43529
252970_at	0.304999	0.00224859	0.0702099	9.20242e-05	4.3441	0.000681699	AT4G38850	SAUR_AC1 (SMALL AUXIN UP RNA 1 FROM ARABIDOPSIS THALIANA ECOTYPE COLUMBIA)	Arabidopsis thaliana	oligonucleotide	no	-1.71312
252976_s_at	2.69364	0.00866995	13.9035	4.28647e-07	0.193738	2.62904e-06	AT4G38550	similar to unknown protein [Arabidopsis thaliana] (TAIR:AT2G20950.3); similar to pEARLI 4 gene product (GB:AAC37472.1); contains InterPro domain Arabidopsis phospholipase-like; (InterPro:IPR007942)	Arabidopsis thaliana	oligonucleotide	no	1.42956
252996_s_at	2.66839	0.00364813	3.06874	0.000302133	0.869539	0.251287	AT4G38460	GGR (GERANYLGERANYL REDUCTASE); farnesyltranstransferase	Arabidopsis thaliana	oligonucleotide	no	1.41597
253040_at	0.452946	0.00011639	0.279087	5.74286e-06	1.62296	0.00631303	AT4G37800	xyloglucan:xyloglucosyl transferase, putative / xyloglucan endotransglycosylase, putative / endo-xyloglucan transferase, putative	Arabidopsis thaliana	oligonucleotide	no	-1.14259
253172_at	0.262784	0.000730178	0.331417	0.000205623	0.792911	0.0259716	AT4G35060	heavy-metal-associated domain-containing protein / copper chaperone (CCH)-related	Arabidopsis thaliana	oligonucleotide	no	-1.92805
253217_at	0.418053	0.00783163	0.499191	0.00419764	0.83746	0.113282	AT4G34970	actin binding	Arabidopsis thaliana	oligonucleotide	no	-1.25824
253412_at	0.261631	0.00418641	0.280234	0.00103112	0.933615	0.351592	AT4G33000	CBL10 (calcineurin B-like protein 10); calcium ion binding	Arabidopsis thaliana	oligonucleotide	no	-1.9344
253421_at	2.04171	0.00857364	2.76755	0.000578281	0.737731	0.0490208	AT4G32340	binding	Arabidopsis thaliana	oligonucleotide	no	1.02978
253534_at	3.32698	0.00154404	9.24063	1.04021e-05	0.360039	6.50128e-05	AT4G31500	CYP83B1 (CYTOCHROME P450 MONOOXYGENASE 83B1); oxygen binding	Arabidopsis thaliana	oligonucleotide	no	1.73421
253635_at	0.291009	0.000491055	0.417758	0.000138421	0.696597	0.026407	AT4G30620	similar to unknown protein [Arabidopsis thaliana] (TAIR:AT2G24020.1); similar to Conserved hypothetical protein 103 [Medicago truncatula] (GB:ABE78786.1); contains InterPro domain Conserved hypothetical protein 103; (InterPro:IPR004401)	Arabidopsis thaliana	oligonucleotide	no	-1.78086
253691_at	0.434268	0.00456307	0.384318	0.000664612	1.12997	0.0947191	AT4G29660	EMB2752 (EMBRYO DEFECTIVE 2752)	Arabidopsis thaliana	oligonucleotide	no	-1.20334
253836_at	0.200905	4.00243e-05	0.349026	8.91315e-06	0.575617	0.00821441	AT4G27840	similar to vesicle-associated membrane protein-related [Arabidopsis thaliana] (TAIR:AT5G52990.1); similar to Os08g0558600 [Oryza sativa (japonica cultivar-group)] (GB:NP_001062495.1); similar to Os08g0110300 [Oryza sativa (japonica cultivar-group)] (GB:NP_001060818.1); contains InterPro domain Longin; (InterPro:IPR010908); contains InterPro domain Longin-like; (InterPro:IPR011012)	Arabidopsis thaliana	oligonucleotide	no	-2.31541
253915_at	0.425036	0.00441664	0.297178	0.000326845	1.43024	0.238566	AT4G27280	calcium-binding EF hand family protein	Arabidopsis thaliana	oligonucleotide	no	-1.23434
253917_at	0.194107	0.00184095	0.135975	0.000214655	1.42752	0.032513	AT4G27380	similar to hypothetical protein MtrDRAFT_AC126013g5v1 [Medicago truncatula] (GB:ABE84236.1)	Arabidopsis thaliana	oligonucleotide	no	-2.36508
254066_at	0.277703	6.38412e-05	0.343609	1.57703e-05	0.808196	0.11307	AT4G25480	DREB1A (DEHYDRATION RESPONSE ELEMENT B1A); DNA binding / transcription factor/ transcriptional activator	Arabidopsis thaliana	oligonucleotide	no	-1.84838
254178_at	0.319565	0.000408845	0.367901	4.17229e-06	0.868618	0.354259	AT4G23880	unknown protein	Arabidopsis thaliana	oligonucleotide	no	-1.64582
254216_at	0.418725	0.00484923	0.30268	0.000503882	1.38339	0.00831254	AT4G23710	(VACUOLAR ATP SYNTHASE SUBUNIT G 2, VACUOLAR ATP SYNTHASE SUBUNIT G2); unknown protein	Arabidopsis thaliana	oligonucleotide	no	-1.25593
254328_at	0.364173	8.3016e-06	0.332904	1.98636e-07	1.09393	0.152689	AT4G22570	APT3 (ADENINE PHOSPHORIBOSYL TRANSFERASE 3); adenine phosphoribosyltransferase	Arabidopsis thaliana	oligonucleotide	no	-1.4573
254346_at	0.479025	0.00783135	0.211025	0.000211467	2.27	0.000811701	AT4G21980	APG8A (autophagy 8A)	Arabidopsis thaliana	oligonucleotide	no	-1.06183
254424_at	0.299159	0.000560362	0.143909	2.41267e-05	2.0788	0.000397284	AT4G21510	F-box family protein	Arabidopsis thaliana	oligonucleotide	no	-1.74101
254478_at	0.256961	0.000177467	0.421404	6.15092e-05	0.609773	0.000173484	AT4G20330	transcription initiation factor-related	Arabidopsis thaliana	oligonucleotide	no	-1.96038
254578_at	2.18045	0.00106323	2.83447	0.000625511	0.769263	0.0380679	AT4G19410	pectinacetylesterase, putative	Arabidopsis thaliana	oligonucleotide	no	1.12463
254628_at	0.428627	0.00102113	0.348217	0.000131482	1.23092	0.0507207	AT4G18593	dual specificity protein phosphatase-related	Arabidopsis thaliana	oligonucleotide	no	-1.22221
254655_s_at	0.472278	0.000912868	0.425768	9.33354e-05	1.10924	0.0215624	AT5G46430;AT4G18100	[AT5G46430, 60S ribosomal protein L32 (RPL32B)];[AT4G18100, 60S ribosomal protein L32 (RPL32A)]	Arabidopsis thaliana	oligonucleotide	no	-1.08229
254685_at	0.306332	0.00854579	0.0931374	0.000278553	3.28903	0.0403771	AT4G13790	auxin-responsive protein, putative	Arabidopsis thaliana	oligonucleotide	no	-1.70683
254705_at	0.329715	0.000524935	0.380941	0.000164145	0.865527	0.277464	AT4G17870	similar to unknown protein [Arabidopsis thaliana] (TAIR:AT5G46790.1); similar to Streptomyces cyclase/dehydrase family protein [Brassica oleracea] (GB:ABD65175.1); contains InterPro domain Streptomyces cyclase/dehydrase; (InterPro:IPR005031)	Arabidopsis thaliana	oligonucleotide	no	-1.60071
254752_at	0.188468	0.000517502	0.151183	3.50205e-05	1.24662	0.239327	AT4G13160	similar to unknown protein [Arabidopsis thaliana] (TAIR:AT4G13630.1); similar to Os03g0708700 [Oryza sativa (japonica cultivar-group)] (GB:NP_001051039.1); similar to Protein of unknown function, DUF593, putative [Oryza sativa (japonica cultivar-group)] (GB:AAX95673.1); similar to Os04g0311500 [Oryza sativa (japonica cultivar-group)] (GB:NP_001052441.1); contains InterPro domain Protein of unknow…	Arabidopsis thaliana	oligonucleotide	no	-2.40761
254760_at	0.349804	0.00238187	0.290544	0.000300984	1.20396	0.0474131	AT4G13200	similar to COG0840: Methyl-accepting chemotaxis protein [Nostoc punctiforme PCC 73102] (GB:ZP_00112432.1); similar to Os04g0513000 [Oryza sativa (japonica cultivar-group)] (GB:NP_001053301.1)	Arabidopsis thaliana	oligonucleotide	no	-1.51538
254831_at	0.39796	0.00817738	0.183158	0.000525782	2.17276	5.05914e-06	AT4G12600	ribosomal protein L7Ae/L30e/S12e/Gadd45 family protein	Arabidopsis thaliana	oligonucleotide	no	-1.32931
254955_at	0.360699	0.00416841	0.284725	0.000411163	1.26683	0.201626	AT4G10920	KELP; DNA binding / transcription coactivator	Arabidopsis thaliana	oligonucleotide	no	-1.47113
254958_at	0.43882	0.00212163	0.238075	0.000145552	1.8432	0.0014704	AT4G11010	NDPK3 (NUCLEOSIDE DIPHOSPHATE KINASE 3); ATP binding / nucleoside diphosphate kinase	Arabidopsis thaliana	oligonucleotide	no	-1.1883
255018_at	0.350009	0.00451744	0.449844	0.00245663	0.778066	0.0489312	AT4G10090	similar to unknown protein [Oryza sativa (japonica cultivar-group)] (GB:AAN64485.1)	Arabidopsis thaliana	oligonucleotide	no	-1.51454
255253_at	0.374189	0.0042368	0.427079	0.00141384	0.876159	0.470671	AT4G05000	vacuolar protein sorting-associated protein 28 family protein / VPS28 family protein	Arabidopsis thaliana	oligonucleotide	no	-1.41816
255285_at	0.327538	0.00167016	0.318167	0.000389715	1.02945	0.828657	AT4G04630	similar to unknown protein [Arabidopsis thaliana] (TAIR:AT4G21970.1); similar to Protein of unknown function, DUF584 [Medicago truncatula] (GB:ABE91657.1); contains InterPro domain Protein of unknown function DUF584; (InterPro:IPR007608)	Arabidopsis thaliana	oligonucleotide	no	-1.61026
255298_at	0.451621	0.00356255	0.422496	0.00156596	1.06894	0.675817	AT4G04840	methionine sulfoxide reductase domain-containing protein / SeIR domain-containing protein	Arabidopsis thaliana	oligonucleotide	no	-1.14681
255420_at	0.455899	0.00292867	0.166046	6.61676e-05	2.74561	7.214e-05	AT4G03240	ATFH/FH (FRATAXIN HOMOLOG)	Arabidopsis thaliana	oligonucleotide	no	-1.13321
255477_at	0.411593	0.00339693	0.490569	0.00122997	0.83901	0.148356	AT4G02370	similar to unknown protein [Arabidopsis thaliana] (TAIR:AT1G02816.1); similar to Os05g0362300 [Oryza sativa (japonica cultivar-group)] (GB:NP_001055314.1); similar to Protein of unknown function, DUF538 [Oryza sativa (japonica cultivar-group)] (GB:AAX95409.1); similar to Os05g0362500 [Oryza sativa (japonica cultivar-group)] (GB:NP_001055315.1); contains InterPro domain Protein of unknown function…	Arabidopsis thaliana	oligonucleotide	no	-1.28071
255511_at	0.398273	0.00325046	0.157215	0.000119057	2.5333	0.000653034	AT4G02075	PIT1 (PITCHOUN 1); protein binding / zinc ion binding	Arabidopsis thaliana	oligonucleotide	no	-1.32817
255539_at	0.326304	0.00625141	0.309305	0.00123454	1.05496	0.564698	AT4G01710	CRK (CROOKED)	Arabidopsis thaliana	oligonucleotide	no	-1.61571
255690_at	2.2704	0.0014301	2.70216	0.00121654	0.840217	0.158341	AT4G00360	CYP86A2 (ABERRANT INDUCTION OF TYPE THREE GENES 1); oxygen binding	Arabidopsis thaliana	oligonucleotide	no	1.18294
255794_at	0.461437	0.00194895	0.450075	0.00207642	1.02525	0.883942	AT2G33480	ANAC041 (Arabidopsis NAC domain containing protein 41); transcription factor	Arabidopsis thaliana	oligonucleotide	no	-1.11579
255802_s_at	0.264528	0.0075437	0.377653	0.00366776	0.700452	0.038471	AT4G10150;AT4G10160	[AT4G10150, zinc finger (C3HC4-type RING finger) family protein];[AT4G10160, zinc finger (C3HC4-type RING finger) family protein]	Arabidopsis thaliana	oligonucleotide	no	-1.91851
255803_at	0.470192	0.00832867	0.416893	0.00133787	1.12785	0.242773	AT4G10170	synaptobrevin-related family protein	Arabidopsis thaliana	oligonucleotide	no	-1.08868
255816_at	0.34871	0.00124364	0.380589	5.03869e-05	0.916237	0.551472	AT2G33470	GLTP1 (GLYCOLIPID TRANSFER PROTEIN 1)	Arabidopsis thaliana	oligonucleotide	no	-1.5199
255833_at	0.15531	2.36325e-05	0.260379	1.60551e-06	0.596476	0.00515162	AT2G33390	unknown protein	Arabidopsis thaliana	oligonucleotide	no	-2.68678
255951_at	0.437921	0.00998385	0.207149	0.00057907	2.11404	0.000120804	AT1G22050	ubiquitin family protein	Arabidopsis thaliana	oligonucleotide	no	-1.19126
255957_at	0.263002	0.000159535	0.276129	2.24142e-05	0.952459	0.543347	AT1G22160	senescence-associated protein-related	Arabidopsis thaliana	oligonucleotide	no	-1.92686
255977_at	0.336318	0.00272587	0.284913	0.000277164	1.18042	0.27952	AT1G34030	40S ribosomal protein S18 (RPS18B)	Arabidopsis thaliana	oligonucleotide	no	-1.5721
256008_s_at	0.262246	0.00279598	0.429305	0.00159586	0.610862	0.000696502	AT1G34040;AT1G34060	[AT1G34040, alliinase family protein];[AT1G34060, alliinase family protein]	Arabidopsis thaliana	oligonucleotide	no	-1.93101
256062_at	2.31883	0.00881485	2.34495	0.000967841	0.98886	0.902196	AT1G07090	similar to unknown protein [Arabidopsis thaliana] (TAIR:AT5G58500.1); similar to hypothetical protein [Oryza sativa (japonica cultivar-group)] (GB:BAB68109.1); contains InterPro domain Protein of unknown function DUF640; (InterPro:IPR006936)	Arabidopsis thaliana	oligonucleotide	no	1.2134
256067_at	0.359284	0.00767625	0.150648	0.000496996	2.38493	0.000668487	AT1G07170	Identical to Hypothetical protein At1g07170/At2g30000 [Arabidopsis Thaliana] (GB:O80873); similar to unknown protein [Arabidopsis thaliana] (TAIR:AT2G30000.1); similar to Os04g0663300 [Oryza sativa (japonica cultivar-group)] (GB:NP_001054163.1); similar to PREDICTED: similar to conserved hypothetical protein [Strongylocentrotus purpuratus] (GB:XP_799069.1); contains InterPro domain PHF5-like; (In…	Arabidopsis thaliana	oligonucleotide	no	-1.4768
256266_at	0.26521	1.1066e-05	0.208943	1.8994e-07	1.26929	0.0298631	AT3G12320	similar to unknown protein [Arabidopsis thaliana] (TAIR:AT5G06980.1); similar to ACI112 [Lycopersicon esculentum] (GB:AAY97870.1)	Arabidopsis thaliana	oligonucleotide	no	-1.91479
256285_at	0.483167	0.000562975	0.295856	2.37062e-05	1.63312	0.00577713	AT3G12510	similar to AGL56 (AGAMOUS LIKE-56), DNA binding / transcription factor [Arabidopsis thaliana] (TAIR:AT1G60880.1); similar to At3g12510-like protein [Boechera stricta] (GB:ABB89768.1); contains domain MADS BOX PROTEIN (PTHR11945); contains domain MADS BOX PROTEIN (PTHR11945:SF13)	Arabidopsis thaliana	oligonucleotide	no	-1.04941
256424_at	0.283744	0.00271526	0.348429	0.000880776	0.814353	0.0796707	AT1G33490	similar to unknown protein [Arabidopsis thaliana] (TAIR:AT4G10140.1); similar to hypothetical protein LB305 [Leptospira interrogans serovar Lai str. 56601] (GB:NP_714849.1); similar to Os05g0105500 [Oryza sativa (japonica cultivar-group)] (GB:NP_001054411.1)	Arabidopsis thaliana	oligonucleotide	no	-1.81734
256456_at	0.132045	0.000766664	0.159279	0.0001093	0.829019	0.257643	AT1G75180	similar to unknown protein [Arabidopsis thaliana] (TAIR:AT1G19400.2); similar to hypothetical protein [Oryza sativa (japonica cultivar-group)] (GB:AAN65010.1); similar to Os03g0775600 [Oryza sativa (japonica cultivar-group)] (GB:NP_001051432.1); contains domain 2-HYDROXYACID DEHYDROGENASE (PTHR10996:SF1); contains domain 2-HYDROXYACID DEHYDROGENASE (PTHR10996)	Arabidopsis thaliana	oligonucleotide	no	-2.9209
256503_at	0.434523	0.000123155	0.068387	1.03243e-06	6.35387	2.86328e-05	AT1G75250	myb family transcription factor	Arabidopsis thaliana	oligonucleotide	no	-1.2025
256548_at	0.279776	0.00116495	0.21755	0.000135369	1.28603	0.0173617	AT3G14770	nodulin MtN3 family protein	Arabidopsis thaliana	oligonucleotide	no	-1.83766
256568_at	0.481104	0.00159036	0.468327	0.000274991	1.02728	0.663611	AT3G19520	similar to ATP binding / aminoacyl-tRNA ligase [Arabidopsis thaliana] (TAIR:AT1G28500.1); contains InterPro domain Protein of unknown function DUF626, Arabidopsis thaliana; (InterPro:IPR006462)	Arabidopsis thaliana	oligonucleotide	no	-1.05558
256723_at	0.332779	0.000864394	0.132315	2.22418e-05	2.51505	0.00137527	AT2G34160	nucleic acid binding	Arabidopsis thaliana	oligonucleotide	no	-1.58736
256744_at	0.411107	0.00224398	0.301314	0.000111114	1.36438	0.057293	AT3G29350	AHP2 (HISTIDINE-CONTAINING PHOSPHOTRANSMITTER 2); histidine phosphotransfer kinase/ signal transducer	Arabidopsis thaliana	oligonucleotide	no	-1.28241
256838_at	0.454229	0.00766032	0.282151	0.000491003	1.60988	0.00136552	AT3G22950	ATARFC1 (ADP-ribosylation factor C1); GTP binding	Arabidopsis thaliana	oligonucleotide	no	-1.13851
256934_at	0.319088	1.42641e-05	0.214942	2.12891e-07	1.48453	0.000988055	AT3G22530	similar to unknown protein [Arabidopsis thaliana] (TAIR:AT4G14830.1); similar to HSP20-like chaperone [Medicago truncatula] (GB:ABE82966.1); contains InterPro domain HSP20-like chaperone; (InterPro:IPR008978)	Arabidopsis thaliana	oligonucleotide	no	-1.64797
257177_at	0.209032	0.000860477	0.214519	0.000123772	0.974421	0.586994	AT3G23490	CYN (CYANASE); cyanate hydratase	Arabidopsis thaliana	oligonucleotide	no	-2.2582
257194_at	2.52078	0.000164838	3.56409	0.000413798	0.707272	0.0220417	AT3G13110	AtSerat2;2 (SERINE ACETYLTRANSFERASE 1); serine O-acetyltransferase	Arabidopsis thaliana	oligonucleotide	no	1.33387
257374_at	0.188619	0.000798433	0.313316	0.00017662	0.60201	0.0127202	AT2G43280	far-red impaired responsive family protein / FAR1 family protein	Arabidopsis thaliana	oligonucleotide	no	-2.40645
257495_at	0.378969	0.0012364	0.420899	0.000434003	0.900381	0.261469	AT1G07960	ATPDIL5-1 (PDI-LIKE 5-1); thiol-disulfide exchange intermediate	Arabidopsis thaliana	oligonucleotide	no	-1.39985
257506_at	0.264533	0.00458253	0.0416025	0.000289705	6.35859	1.15052e-05	AT1G29440	auxin-responsive family protein	Arabidopsis thaliana	oligonucleotide	no	-1.91848
257513_s_at	0.288543	0.00189298	0.286996	0.000298785	1.00539	0.947316	AT1G12390;AT1G12340	[AT1G12390, cornichon family protein];[AT1G12340, similar to cornichon family protein [Arabidopsis thaliana] (TAIR:AT1G12390.1); similar to Cornichon [Medicago truncatula] (GB:ABE87428.1); contains InterPro domain Cornichon; (InterPro:IPR003377)]	Arabidopsis thaliana	oligonucleotide	no	-1.79314
257710_at	0.213207	0.00316091	0.309934	0.00102191	0.68791	0.031349	AT3G27350	similar to unknown protein [Arabidopsis thaliana] (TAIR:AT5G40700.1); similar to Targeting for Xklp2 [Medicago truncatula] (GB:ABE84619.1)	Arabidopsis thaliana	oligonucleotide	no	-2.22967
257711_at	2.16775	0.00344724	2.82089	0.000429644	0.768463	0.0189845	AT3G27430	PBB1 (20S proteasome beta subunit B 1); peptidase	Arabidopsis thaliana	oligonucleotide	no	1.1162
257731_at	0.439281	0.00197114	0.265357	9.58511e-05	1.65543	0.000116906	AT3G18430	calcium-binding EF hand family protein	Arabidopsis thaliana	oligonucleotide	no	-1.18679
257785_at	0.411024	0.00393465	0.359308	3.78874e-05	1.14393	0.599578	AT3G26980	ubiquitin family protein	Arabidopsis thaliana	oligonucleotide	no	-1.28271
257830_at	0.351127	0.00793678	0.297162	0.000850101	1.1816	0.382642	AT3G26690	ATNUDT13 (ARABIDOPSIS THALIANA NUDIX HYDROLASE HOMOLOG 13); hydrolase	Arabidopsis thaliana	oligonucleotide	no	-1.50993
257910_at	0.221254	0.00734803	0.413943	0.00602808	0.534503	0.0134011	AT3G25580	thioredoxin-related	Arabidopsis thaliana	oligonucleotide	no	-2.17622
257966_at	0.256827	0.000617511	0.444022	0.000298621	0.578411	0.000591201	AT3G19800	similar to conserved hypothetical protein [Medicago truncatula] (GB:ABE78177.1)	Arabidopsis thaliana	oligonucleotide	no	-1.96113
258038_at	0.349616	0.00221934	0.133747	5.50475e-05	2.61401	0.00261065	AT3G21260	GLTP3 (GLYCOLIPID TRANSFER PROTEIN 3)	Arabidopsis thaliana	oligonucleotide	no	-1.51616
258057_at	0.20039	0.00351555	0.25437	0.000983805	0.787788	0.0213432	AT3G28970	similar to unknown protein [Arabidopsis thaliana] (TAIR:AT3G12760.1); similar to Protein of unknown function DUF298 [Medicago truncatula] (GB:ABE80372.1); contains InterPro domain Protein of unknown function DUF298; (InterPro:IPR005176)	Arabidopsis thaliana	oligonucleotide	no	-2.31912
258060_at	0.268212	0.000464518	0.363031	0.000115335	0.738815	0.032995	AT3G26030	ATB' DELTA (Arabidopsis thaliana serine/threonine protein phosphatase 2A 55 kDa regulatory subunit B prime delta); protein phosphatase type 2A regulator	Arabidopsis thaliana	oligonucleotide	no	-1.89855
258091_at	0.38155	0.00469885	0.104475	0.000113341	3.65208	0.00128106	AT3G14560	unknown protein	Arabidopsis thaliana	oligonucleotide	no	-1.39006
258105_at	0.452621	0.00505172	0.15645	0.000165356	2.89308	2.89737e-05	AT3G23605	UBX domain-containing protein	Arabidopsis thaliana	oligonucleotide	no	-1.14362
258163_at	2.23909	0.000708018	2.65541	0.000879288	0.843218	0.111644	AT3G17940	aldose 1-epimerase family protein	Arabidopsis thaliana	oligonucleotide	no	1.16291
258275_at	0.449587	0.00906562	0.121226	0.00028357	3.70865	2.25574e-06	AT3G15760	similar to unknown protein [Arabidopsis thaliana] (TAIR:AT1G52565.1); similar to conserved hypothetical protein [Medicago truncatula] (GB:ABD28733.1)	Arabidopsis thaliana	oligonucleotide	no	-1.15333
258345_at	0.401544	0.00382747	0.262027	8.94881e-05	1.53245	0.0503812	AT3G22845	emp24/gp25L/p24 protein-related	Arabidopsis thaliana	oligonucleotide	no	-1.31637
258369_at	3.1291	3.8291e-05	4.37629	0.00156729	0.715012	0.0696399	AT3G14310	ATPME3 (Arabidopsis thaliana pectin methylesterase 3)	Arabidopsis thaliana	oligonucleotide	no	1.64575
258417_at	0.409992	0.000233665	0.359914	1.38061e-05	1.13914	0.265236	AT3G17365	catalytic	Arabidopsis thaliana	oligonucleotide	no	-1.28633
258453_at	0.149936	4.3109e-06	0.151903	8.4323e-09	0.98705	0.926809	AT3G22320	ATRPABC24.3 ("Arabidopsis thaliana RNA polymerase I, II and III 24.3 kDa subunit"); DNA binding / DNA-directed RNA polymerase	Arabidopsis thaliana	oligonucleotide	no	-2.73758
258468_at	0.49642	0.00652283	0.101666	0.000101325	4.88287	0.000121556	AT3G06070	similar to unknown protein [Arabidopsis thaliana] (TAIR:AT5G19190.1); similar to hypothetical protein MtrDRAFT_AC152499g26v1 [Medicago truncatula] (GB:ABE77806.1)	Arabidopsis thaliana	oligonucleotide	no	-1.01037
258730_at	0.265675	8.79598e-07	0.270496	3.54217e-07	0.982178	0.831399	AT3G11730	ATFP8 (Arabidopsis Rab GTPase homolog D1); GTP binding	Arabidopsis thaliana	oligonucleotide	no	-1.91227
258747_at	0.311289	0.00200222	0.221234	0.000191196	1.40706	0.00784004	AT3G05810	similar to unknown protein [Arabidopsis thaliana] (TAIR:AT5G26800.1); similar to Os01g0299400 [Oryza sativa (japonica cultivar-group)] (GB:NP_001042813.1); similar to Unknown protein [Oryza sativa] (GB:AAL74273.1); contains InterPro domain Sterile alpha motif homology; (InterPro:IPR010993)	Arabidopsis thaliana	oligonucleotide	no	-1.68367
258786_at	2.46881	0.00174777	5.68865	0.00930367	0.433989	0.03785	AT3G11820	SYP121 (syntaxin 121); t-SNARE	Arabidopsis thaliana	oligonucleotide	no	1.30382
258793_at	0.412948	0.00527178	0.17604	0.0002512	2.34576	1.83976e-05	AT3G04780	Encodes a protein with little sequence identity with any other protein of known structure or function. Part of this protein shows a 42% sequence identity with the C-terminal domain of the 32-kD human thioredoxin-like protein.	Arabidopsis thaliana	oligonucleotide	no	-1.27597
258880_at	0.290613	0.00529338	0.147284	0.000502825	1.97314	0.000441939	AT3G06420	ATG8H (AUTOPHAGY 8H); microtubule binding	Arabidopsis thaliana	oligonucleotide	no	-1.78283
258890_at	0.399403	0.000506871	0.488476	0.000407915	0.817652	0.282683	AT3G05690	HAP2B (Heme activator protein (yeast) homolog 2B, unfertilized embryo sac 8); transcription factor	Arabidopsis thaliana	oligonucleotide	no	-1.32408
259013_at	2.28973	0.000618338	3.10413	0.000612645	0.737639	0.0311472	AT3G07430	EMB1990 (EMBRYO DEFECTIVE 1990)	Arabidopsis thaliana	oligonucleotide	no	1.19518
259016_at	2.57112	0.00927356	2.54999	0.00330182	1.00829	0.839701	AT3G07480	electron carrier/ iron ion binding	Arabidopsis thaliana	oligonucleotide	no	1.36239
259018_at	3.05078	0.00334319	4.79331	0.00264462	0.636467	0.0431128	AT3G07390	AIR12 (Auxin-Induced in Root cultures 12); extracellular matrix structural constituent	Arabidopsis thaliana	oligonucleotide	no	1.60918
259090_at	0.198308	1.19543e-05	0.201495	4.25923e-07	0.98418	0.876064	AT3G04920	40S ribosomal protein S24 (RPS24A)	Arabidopsis thaliana	oligonucleotide	no	-2.33419
259211_at	0.338907	0.00136631	0.471667	1.21112e-05	0.718529	0.10905	AT3G09020	alpha 1,4-glycosyltransferase family protein / glycosyltransferase sugar-binding DXD motif-containing protein	Arabidopsis thaliana	oligonucleotide	no	-1.56104
259354_at	3.0324	0.00191738	2.35239	0.000973699	1.28907	0.0127013	AT3G05220	heavy-metal-associated domain-containing protein	Arabidopsis thaliana	oligonucleotide	no	1.60046
259373_at	0.216671	0.000126659	0.234202	4.23664e-06	0.925147	0.587154	AT1G69160	similar to unknown protein [Arabidopsis thaliana] (TAIR:AT3G13980.1)	Arabidopsis thaliana	oligonucleotide	no	-2.20642
259417_at	0.308208	0.000108156	0.24998	2.50144e-06	1.23293	0.132314	AT1G02340	HFR1 (LONG HYPOCOTYL IN FAR-RED); DNA binding / transcription factor	Arabidopsis thaliana	oligonucleotide	no	-1.69802
259426_at	2.36056	0.00225804	3.9194	0.000121413	0.602276	0.00169683	AT1G01470	LEA14 (LATE EMBRYOGENESIS ABUNDANT 14)	Arabidopsis thaliana	oligonucleotide	no	1.23913
259460_at	0.357903	0.00262003	0.281512	0.000330767	1.27136	0.0643951	AT1G44000	similar to unknown protein [Arabidopsis thaliana] (TAIR:AT4G22920.1); similar to senescence-inducible chloroplast stay-green protein 2 [Glycine max] (GB:AAW82960.1)	Arabidopsis thaliana	oligonucleotide	no	-1.48236
259551_at	0.320074	0.00186297	0.166989	0.000119811	1.91673	0.000950582	AT1G21190	small nuclear ribonucleoprotein, putative / snRNP, putative / Sm protein, putative	Arabidopsis thaliana	oligonucleotide	no	-1.64352
259561_at	3.44571	0.0024946	6.68175	0.00592538	0.51569	0.0516723	AT1G21250	WAK1 (CELL WALL-ASSOCIATED KINASE); kinase	Arabidopsis thaliana	oligonucleotide	no	1.7848
259604_at	2.43932	0.00123529	2.18133	0.00797166	1.11827	0.447066	AT1G56450	PBG1 (20S proteasome beta subunit G1); peptidase	Arabidopsis thaliana	oligonucleotide	no	1.28648
259783_at	0.478113	0.00226916	0.101466	3.10978e-05	4.71207	0.000279591	AT1G29510	auxin-responsive protein, putative	Arabidopsis thaliana	oligonucleotide	no	-1.06458
259784_at	0.28308	0.00519742	0.0770361	0.000372634	3.67464	4.77186e-05	AT1G29450	auxin-responsive protein, putative	Arabidopsis thaliana	oligonucleotide	no	-1.82072
259790_s_at	0.337616	0.00602662	0.080676	0.00025388	4.18484	0.000569586	AT1G29430;AT5G27780	[AT1G29430, auxin-responsive family protein];[AT5G27780, auxin-responsive family protein]	Arabidopsis thaliana	oligonucleotide	no	-1.56655
259824_at	0.335104	0.000350642	0.25013	1.71846e-05	1.33972	0.00646856	AT1G66240	ATX1; metal ion binding	Arabidopsis thaliana	oligonucleotide	no	-1.57732
259979_at	0.428225	0.000253882	0.281182	0.000649816	1.52295	0.181322	AT1G76600	similar to unknown protein [Arabidopsis thaliana] (TAIR:AT1G21010.1); similar to TMV response-related gene product [Nicotiana tabacum] (GB:BAB41200.1)	Arabidopsis thaliana	oligonucleotide	no	-1.22356
260020_at	0.338082	0.00216389	0.491859	0.000330662	0.687356	0.041092	AT1G29990	prefoldin, putative	Arabidopsis thaliana	oligonucleotide	no	-1.56455
260025_at	0.330348	0.000916426	0.396781	3.08266e-05	0.832571	0.26632	AT1G30070	SGS domain-containing protein	Arabidopsis thaliana	oligonucleotide	no	-1.59794
260081_at	0.325737	1.96021e-05	0.376886	1.71555e-07	0.864283	0.11657	AT1G78170	similar to unknown protein [Arabidopsis thaliana] (TAIR:AT1G22250.1); similar to WW domain containing protein, expressed [Oryza sativa (japonica cultivar-group)] (GB:ABA96334.2); similar to Os03g0191200 [Oryza sativa (japonica cultivar-group)] (GB:NP_001049232.1)	Arabidopsis thaliana	oligonucleotide	no	-1.61822
260135_at	0.184357	0.000434285	0.108274	3.87354e-07	1.70269	0.278763	AT1G66400	calmodulin-related protein, putative	Arabidopsis thaliana	oligonucleotide	no	-2.43942
260165_at	3.24785	0.00543674	4.94621	0.00595782	0.656634	0.0960347	AT1G79850	RPS17 (ribosomal protein S17); structural constituent of ribosome	Arabidopsis thaliana	oligonucleotide	no	1.69949
260180_at	0.311525	0.00151903	0.255425	0.00019037	1.21963	0.0997139	AT1G70660	MMZ2 (MMS ZWEI HOMOLOGE 2); ubiquitin-protein ligase	Arabidopsis thaliana	oligonucleotide	no	-1.68258
260208_s_at	0.218848	0.00150168	0.143338	0.000149296	1.5268	0.0156509	AT1G70670;AT1G70680	[AT1G70670, caleosin-related family protein];[AT1G70680, caleosin-related family protein]	Arabidopsis thaliana	oligonucleotide	no	-2.192
260281_at	0.30532	0.00296766	0.289563	0.000443051	1.05442	0.647629	AT1G80500	intracellular transporter	Arabidopsis thaliana	oligonucleotide	no	-1.7116
260314_at	2.98716	0.00697676	3.02728	0.00327947	0.986747	0.896586	AT1G63830	proline-rich family protein	Arabidopsis thaliana	oligonucleotide	no	1.57878
260368_at	0.28463	0.00395824	0.190848	0.000389819	1.4914	0.0315437	AT1G69700	ATHVA22C (Arabidopsis thaliana HVA22 homologue C)	Arabidopsis thaliana	oligonucleotide	no	-1.81284
260569_at	0.451381	0.00491932	0.265224	0.000288685	1.70189	0.00160097	AT2G43640	signal recognition particle 14 kDa family protein / SRP14 family protein	Arabidopsis thaliana	oligonucleotide	no	-1.14758
260572_at	0.165837	0.000444178	0.178979	5.80777e-05	0.926572	0.128412	AT2G43760	molybdopterin biosynthesis MoaE family protein	Arabidopsis thaliana	oligonucleotide	no	-2.59217
260589_at	0.497313	0.00105857	0.491777	0.000908757	1.01126	0.922026	AT1G53400	similar to unknown protein [Arabidopsis thaliana] (TAIR:AT1G16960.1); similar to unknown protein [Oryza sativa (japonica cultivar-group)] (GB:BAB63530.1); similar to Os09g0345000 [Oryza sativa (japonica cultivar-group)] (GB:NP_001062935.1); contains domain SUBFAMILY NOT NAMED (PTHR13609:SF2); contains domain FAMILY NOT NAMED (PTHR13609)	Arabidopsis thaliana	oligonucleotide	no	-1.00777
260668_at	0.248968	0.000697173	0.240961	0.000137087	1.03323	0.908065	AT1G19530	unknown protein	Arabidopsis thaliana	oligonucleotide	no	-2.00597
260687_at	2.92367	0.00395057	2.65998	0.000274357	1.09913	0.36243	AT1G17530	ATTIM23-1 (TRANSLOCASE OF INNER MITOCHONDRIAL MEMBRANE 23); protein translocase	Arabidopsis thaliana	oligonucleotide	no	1.54778
260957_at	0.285129	5.1185e-05	0.44555	7.81471e-06	0.639947	0.0105274	AT1G06080	ADS1 (DELTA 9 DESATURASE 1); oxidoreductase	Arabidopsis thaliana	oligonucleotide	no	-1.81031
261039_at	0.299152	0.000621096	0.225755	2.54389e-05	1.32512	0.106184	AT1G17455	similar to unknown protein [Arabidopsis thaliana] (TAIR:AT1G72630.1); similar to Os11g0621500 [Oryza sativa (japonica cultivar-group)] (GB:NP_001068300.1); similar to hypothetical protein [Oryza sativa] (GB:AAD27669.1); contains InterPro domain Protein of unknown function DUF1313; (InterPro:IPR009741)	Arabidopsis thaliana	oligonucleotide	no	-1.74105
261145_at	0.441182	0.00462382	0.144032	0.000128236	3.06308	0.000159415	AT1G19730	ATTRX4 (thioredoxin H-type 4); thiol-disulfide exchange intermediate	Arabidopsis thaliana	oligonucleotide	no	-1.18055
261276_at	0.235323	0.00129185	0.363761	0.000601279	0.646918	0.0472137	AT1G26670	VTI12 (VESICAL TRANSPORT V-SNARE 12, vesical transport v-SNARE 12); SNARE binding / receptor	Arabidopsis thaliana	oligonucleotide	no	-2.08728
261487_at	0.388673	0.00582689	0.145682	0.00020963	2.66796	0.00130902	AT1G14340	RNA recognition motif (RRM)-containing protein	Arabidopsis thaliana	oligonucleotide	no	-1.36337
261516_at	0.450779	0.00784463	0.3	0.000729983	1.5026	0.000708028	AT1G71750	phosphoribosyltransferase family protein	Arabidopsis thaliana	oligonucleotide	no	-1.14951
261535_at	0.391802	0.00414617	0.111323	0.000145879	3.51949	2.90518e-05	AT1G01725	unknown protein	Arabidopsis thaliana	oligonucleotide	no	-1.3518
261569_at	0.493943	0.00441673	0.397207	0.000189187	1.24354	0.0670866	AT1G01060	LHY (LATE ELONGATED HYPOCOTYL); DNA binding / transcription factor	Arabidopsis thaliana	oligonucleotide	no	-1.01758
261638_at	0.432143	0.00927627	0.128576	0.000351668	3.361	3.06826e-06	AT1G49975	similar to expressed protein [Oryza sativa (japonica cultivar-group)] (GB:AAT77883.1); similar to Os03g0731100 [Oryza sativa (japonica cultivar-group)] (GB:NP_001051164.1)	Arabidopsis thaliana	oligonucleotide	no	-1.21042
261733_at	0.380223	0.00258147	0.190337	0.000141306	1.99763	7.26302e-05	AT1G47830	clathrin coat assembly protein, putative	Arabidopsis thaliana	oligonucleotide	no	-1.39508
261766_at	0.249904	0.00577259	0.143153	0.000705075	1.74571	0.00830858	AT1G15580	IAA5 (indoleacetic acid-induced protein 5); transcription factor	Arabidopsis thaliana	oligonucleotide	no	-2.00056
261769_at	2.26388	0.00549853	2.5655	0.00375742	0.882433	0.339095	AT1G76100	plastocyanin	Arabidopsis thaliana	oligonucleotide	no	1.1788
261854_at	0.32716	0.00117658	0.473329	0.000421475	0.69119	0.0118658	AT1G50670	OTU-like cysteine protease family protein	Arabidopsis thaliana	oligonucleotide	no	-1.61193
262010_at	0.246538	0.00974686	0.237203	0.00250875	1.03935	0.488159	AT1G35612		Arabidopsis thaliana	oligonucleotide	no	-2.02012
262107_at	0.438204	0.000927229	0.280622	5.73581e-05	1.56154	0.00472295	AT1G02750	similar to drought-responsive family protein [Arabidopsis thaliana] (TAIR:AT4G02200.1); similar to fiber protein Fb2 [Gossypium barbadense] (GB:AAN77145.1); contains InterPro domain Drought induced 19; (InterPro:IPR008598)	Arabidopsis thaliana	oligonucleotide	no	-1.19033
262116_at	0.314079	0.000731768	0.133944	3.18457e-05	2.34486	1.62528e-05	AT1G02816	similar to unknown protein [Arabidopsis thaliana] (TAIR:AT4G02370.1); similar to Os05g0362300 [Oryza sativa (japonica cultivar-group)] (GB:NP_001055314.1); similar to Protein of unknown function, DUF538 [Oryza sativa (japonica cultivar-group)] (GB:AAX95409.1); similar to Os05g0362500 [Oryza sativa (japonica cultivar-group)] (GB:NP_001055315.1); contains InterPro domain Protein of unknown function…	Arabidopsis thaliana	oligonucleotide	no	-1.6708
262258_at	0.344284	0.000738779	0.427506	2.66712e-05	0.805332	0.141125	AT1G53850	PAE1 (20S proteasome alpha subunit E1); peptidase	Arabidopsis thaliana	oligonucleotide	no	-1.53833
262259_s_at	0.233355	5.5694e-05	0.176072	5.48207e-06	1.32534	0.0437872	AT1G53870;AT1G53890	[AT1G53870, similar to unknown protein [Arabidopsis thaliana] (TAIR:AT1G53890.1); similar to Protein of unknown function DUF567 [Medicago truncatula] (GB:ABE86462.1); contains InterPro domain Protein of unknown function DUF567; (InterPro:IPR007612)];[AT1G53890, similar to unknown protein [Arabidopsis thaliana] (TAIR:AT1G53870.1); similar to Protein of unknown function DUF567 [Medicago truncatula]…	Arabidopsis thaliana	oligonucleotide	no	-2.0994
262288_at	0.375905	0.000251798	0.386952	7.33988e-05	0.971451	0.75459	AT1G70760	inorganic carbon transport protein-related	Arabidopsis thaliana	oligonucleotide	no	-1.41156
262313_at	0.476056	8.00134e-05	0.47364	1.1678e-05	1.0051	0.938788	AT1G70900	similar to unknown protein [Arabidopsis thaliana] (TAIR:AT1G23110.1); similar to conserved hypothetical protein [Medicago truncatula] (GB:ABE89195.1)	Arabidopsis thaliana	oligonucleotide	no	-1.0708
262354_at	0.376219	0.00315774	0.351482	0.000517384	1.07038	0.673342	AT1G64200	VHA-E3 (VACUOLAR H+-ATPASE SUBUNIT E ISOFORM 3); hydrogen ion transporting ATP synthase, rotational mechanism / hydrogen ion transporting ATPase, rotational mechanism	Arabidopsis thaliana	oligonucleotide	no	-1.41036
262412_at	0.431005	0.00490295	0.438245	0.000357237	0.983479	0.916365	AT1G34760	GRF11 (General regulatory factor 11); amino acid binding / protein phosphorylated amino acid binding	Arabidopsis thaliana	oligonucleotide	no	-1.21422
262452_at	0.374548	2.39571e-05	0.475753	1.70385e-06	0.787276	0.0106468	AT1G11210	similar to unknown protein [Arabidopsis thaliana] (TAIR:AT1G11220.1); similar to fiber expressed protein [Gossypium hirsutum] (GB:AAY85179.1); similar to cotton fiber expressed protein 1 [Gossypium hirsutum] (GB:AAC33276.1); contains InterPro domain Protein of unknown function DUF761, plant; (InterPro:IPR008480)	Arabidopsis thaliana	oligonucleotide	no	-1.41678
262581_at	0.375451	0.00653003	0.268675	0.000781677	1.39742	0.0131372	AT1G15370	similar to Lon (GB:ABD28727.1); contains InterPro domain Longin-like; (InterPro:IPR011012)	Arabidopsis thaliana	oligonucleotide	no	-1.4133
262714_s_at	0.256344	0.000902662	0.170759	7.29687e-05	1.5012	0.0118866	AT1G07950;AT1G16430	[AT1G07950, surfeit locus protein 5 family protein / SURF5 family protein];[AT1G16430, surfeit locus protein 5 family protein / SURF5 family protein]	Arabidopsis thaliana	oligonucleotide	no	-1.96385
262803_at	0.464807	0.00189244	0.473503	0.000292848	0.981636	0.837071	AT1G21000	zinc-binding family protein	Arabidopsis thaliana	oligonucleotide	no	-1.10529
262853_at	0.285931	0.00397336	0.45331	0.0031328	0.630762	0.000912286	AT1G20890	similar to unknown protein [Arabidopsis thaliana] (TAIR:AT1G76480.1); similar to Fibronectin, type III-like fold [Medicago truncatula] (GB:ABE92861.1)	Arabidopsis thaliana	oligonucleotide	no	-1.80626
263023_at	0.475406	0.00478497	0.453122	0.000569265	1.04918	0.70694	AT1G23960	similar to unknown protein [Arabidopsis thaliana] (TAIR:AT1G23970.1); contains InterPro domain Protein of unknown function DUF626, Arabidopsis thaliana; (InterPro:IPR006462)	Arabidopsis thaliana	oligonucleotide	no	-1.07277
263180_at	0.483445	0.0072416	0.432893	0.00111868	1.11678	0.262307	AT1G05620	inosine-uridine preferring nucleoside hydrolase family protein	Arabidopsis thaliana	oligonucleotide	no	-1.04858
263256_at	0.380446	0.00038053	0.373975	4.49517e-05	1.0173	0.542039	AT1G10500	ATCPISCA (CHLOROPLAST-LOCALIZED ISCA-LIKE PROTEIN); structural molecule	Arabidopsis thaliana	oligonucleotide	no	-1.39424
263264_at	0.308353	0.0095255	0.300254	0.00261845	1.02697	0.80969	AT2G38810	histone H2A, putative	Arabidopsis thaliana	oligonucleotide	no	-1.69735
263289_at	0.416635	0.00545151	0.408718	0.00108677	1.01937	0.856976	AT2G36170	ubiquitin extension protein 2 (UBQ2) / 60S ribosomal protein L40 (RPL40A)	Arabidopsis thaliana	oligonucleotide	no	-1.26314
263371_at	0.377191	0.00273087	0.474128	0.00118262	0.795548	0.0048791	AT2G20490	EDA27/NOP10 (embryo sac development arrest 27); RNA binding	Arabidopsis thaliana	oligonucleotide	no	-1.40663
263396_at	0.39293	0.00460906	0.158213	0.000214313	2.48356	8.46514e-06	AT2G31710	similar to unknown protein [Arabidopsis thaliana] (TAIR:AT1G05780.1); similar to Os04g0612900 [Oryza sativa (japonica cultivar-group)] (GB:NP_001053850.1)	Arabidopsis thaliana	oligonucleotide	no	-1.34766
263399_at	0.418269	0.00137027	0.435006	0.000231454	0.961523	0.691262	AT2G31490	similar to Os01g0750800 [Oryza sativa (japonica cultivar-group)] (GB:NP_001044256.1); similar to unknown protein [Oryza sativa (japonica cultivar-group)] (GB:BAB63534.1)	Arabidopsis thaliana	oligonucleotide	no	-1.2575
263426_at	0.29708	0.000138405	0.225349	5.91069e-07	1.31831	0.100598	AT2G31570	ATGPX2 (GLUTATHIONE PEROXIDASE 2); glutathione peroxidase	Arabidopsis thaliana	oligonucleotide	no	-1.75108
263515_at	0.372476	0.00874054	0.299104	0.00136082	1.24531	0.00144887	AT2G21640	similar to unknown protein [Arabidopsis thaliana] (TAIR:AT3G05570.1); similar to unknown protein [Arabidopsis thaliana] (TAIR:AT4G39235.1); similar to hypothetical protein [Oryza sativa (japonica cultivar-group)] (GB:BAD05323.1); similar to Os03g0724500 [Oryza sativa (japonica cultivar-group)] (GB:NP_001051122.1)	Arabidopsis thaliana	oligonucleotide	no	-1.42478
263549_at	0.302405	0.0087327	0.133478	0.000847619	2.26558	0.00149462	AT2G21650	MEE3 (maternal effect embryo arrest 3); DNA binding / transcription factor	Arabidopsis thaliana	oligonucleotide	no	-1.72544
263647_at	0.328442	0.00257067	0.412535	0.000700325	0.796156	0.150706	AT2G04690	cellular repressor of E1A-stimulated genes (CREG) family	Arabidopsis thaliana	oligonucleotide	no	-1.60629
263664_at	0.283496	0.00097383	0.254517	7.58872e-05	1.11386	0.519844	AT1G04250	AXR3 (AUXIN RESISTANT 3); transcription factor	Arabidopsis thaliana	oligonucleotide	no	-1.8186
263674_at	0.287108	0.00972871	0.235218	0.00191962	1.2206	0.067038	AT2G04790	similar to conserved hypothetical protein [Medicago truncatula] (GB:ABE79920.1)	Arabidopsis thaliana	oligonucleotide	no	-1.80034
263691_at	0.466414	0.00117068	0.398859	6.83942e-05	1.16937	0.0594482	AT1G26880	60S ribosomal protein L34 (RPL34A)	Arabidopsis thaliana	oligonucleotide	no	-1.10032
263710_at	0.486628	0.00358329	0.390582	0.000464862	1.24591	0.0228625	AT1G09330	Identical to FAM18-like protein At1g09330 [Arabidopsis Thaliana] (GB:Q8LEK2;GB:Q9ZPZ2); similar to Os01g0331900 [Oryza sativa (japonica cultivar-group)] (GB:NP_001042930.1); similar to Os05g0159100 [Oryza sativa (japonica cultivar-group)] (GB:NP_001054714.1); similar to FAM18-like protein CG5021 (GB:Q8IQC1); contains InterPro domain Protein of unknown function DUF846, eukaryotic; (InterPro:IPR008…	Arabidopsis thaliana	oligonucleotide	no	-1.03911
263737_at	0.303732	0.000707183	0.426575	0.000121212	0.712024	0.0201302	AT1G60010	similar to unknown protein [Arabidopsis thaliana] (TAIR:AT1G10530.1); similar to T10O24.15, related [Lycopersicon esculentum] (GB:AAX95759.1)	Arabidopsis thaliana	oligonucleotide	no	-1.71913
263799_at	0.266212	2.23835e-05	0.245143	2.89278e-06	1.08594	0.559555	AT2G24550	similar to unknown protein [Arabidopsis thaliana] (TAIR:AT4G31510.1); similar to putative KID-containing protein [Brassica napus] (GB:AAO53442.1)	Arabidopsis thaliana	oligonucleotide	no	-1.90935
263808_at	0.311283	0.00345217	0.414929	0.00167093	0.750208	0.00960436	AT2G04340	similar to Os09g0478400 [Oryza sativa (japonica cultivar-group)] (GB:NP_001063471.1)	Arabidopsis thaliana	oligonucleotide	no	-1.6837
263829_at	0.366754	0.00964296	0.467306	0.00706669	0.784826	0.101752	AT2G40435	similar to unknown protein [Arabidopsis thaliana] (TAIR:AT3G56220.1); similar to Os03g0338400 [Oryza sativa (japonica cultivar-group)] (GB:NP_001050055.1); similar to hypothetical protein [Oryza sativa (japonica cultivar-group)] (GB:BAC10078.1); similar to Os05g0337200 [Oryza sativa (japonica cultivar-group)] (GB:NP_001055237.1); contains domain Regulatory domain in the aminoacid metabolism (SSF5…	Arabidopsis thaliana	oligonucleotide	no	-1.44712
264021_at	0.235589	0.000593967	0.10056	3.64062e-05	2.34278	0.000269004	AT2G21200	auxin-responsive protein, putative	Arabidopsis thaliana	oligonucleotide	no	-2.08566
264096_at	0.384281	0.0027832	0.414562	0.000261306	0.926957	0.633755	AT1G78995	similar to hypothetical protein [Oryza sativa (japonica cultivar-group)] (GB:BAD10530.1)	Arabidopsis thaliana	oligonucleotide	no	-1.37977
264201_at	0.482306	0.00140327	0.145527	1.68338e-05	3.31421	9.82981e-05	AT1G22630	similar to Os05g0105800 [Oryza sativa (japonica cultivar-group)] (GB:NP_001054413.1); contains domain Cysteine-rich domain of the chaperone protein DnaJ. (SSF57938)	Arabidopsis thaliana	oligonucleotide	no	-1.05198
264203_at	0.435937	0.000533247	0.390979	0.000227959	1.11499	0.41877	AT1G22780	PFL (POINTED FIRST LEAVES); structural constituent of ribosome	Arabidopsis thaliana	oligonucleotide	no	-1.19781
264210_at	0.431399	0.005297	0.484151	0.000382357	0.891042	0.476777	AT1G22640	MYB3 (myb domain protein 3); DNA binding / transcription factor	Arabidopsis thaliana	oligonucleotide	no	-1.21291
264239_at	0.346421	0.00495962	0.212522	0.000365604	1.63004	0.0112782	AT1G54770	similar to unknown protein [Arabidopsis thaliana] (TAIR:AT5G30495.1); similar to Os02g0730500 [Oryza sativa (japonica cultivar-group)] (GB:NP_001048014.1); similar to hypothetical protein SNOG_09025 [Phaeosphaeria nodorum SN15] (GB:EAT83217.1)	Arabidopsis thaliana	oligonucleotide	no	-1.5294
264252_at	0.256345	0.00414336	0.204394	0.000677778	1.25417	0.213542	AT1G09180	ATSAR1/ATSARA1A (ARABIDOPSIS THALIANA SECRETION-ASSOCIATED RAS SUPER FAMILY 1); GTP binding	Arabidopsis thaliana	oligonucleotide	no	-1.96384
264261_at	0.34048	0.00105259	0.245173	0.000196553	1.38874	0.125123	AT1G09240	nicotianamine synthase, putative	Arabidopsis thaliana	oligonucleotide	no	-1.55436
264303_s_at	0.325467	0.00815798	0.431789	0.00380109	0.753765	0.0938586	AT1G16890;AT1G78870	[AT1G16890, UBC36; ubiquitin-protein ligase];[AT1G78870, UBC35; ubiquitin-protein ligase]	Arabidopsis thaliana	oligonucleotide	no	-1.61941
264314_at	0.208022	0.000138842	0.272478	1.03268e-05	0.763446	0.126409	AT1G70420	similar to unknown protein [Arabidopsis thaliana] (TAIR:AT1G23710.1); similar to Protein of unknown function DUF1645 [Medicago truncatula] (GB:ABE93113.1); contains InterPro domain Protein of unknown function DUF1645; (InterPro:IPR012442)	Arabidopsis thaliana	oligonucleotide	no	-2.26519
264380_at	0.480662	0.00565199	0.334641	0.000414649	1.43635	0.037625	AT2G25190	similar to unknown protein [Arabidopsis thaliana] (TAIR:AT4G31980.1); similar to hypothetical protein 25.t00041 [Brassica oleracea] (GB:ABD64953.1); similar to Os03g0198500 [Oryza sativa (japonica cultivar-group)] (GB:NP_001049279.1); contains InterPro domain Protein of unknown function DUF862, eukaryotic; (InterPro:IPR008580)	Arabidopsis thaliana	oligonucleotide	no	-1.0569
264506_at	2.13536	0.00481275	2.03356	0.000319158	1.05006	0.556321	AT1G09560	GLP5 (GERMIN-LIKE PROTEIN 5); manganese ion binding / metal ion binding / nutrient reservoir	Arabidopsis thaliana	oligonucleotide	no	1.09448
264546_at	0.457793	0.00310682	0.319325	0.000141819	1.43363	0.00801965	AT1G55805	BolA-like family protein	Arabidopsis thaliana	oligonucleotide	no	-1.12723
264553_s_at	0.24874	0.000112363	0.336401	2.23772e-06	0.739416	0.0675173	AT1G09480;AT1G09490	[AT1G09480, cinnamyl-alcohol dehydrogenase family / CAD family];[AT1G09490, cinnamyl-alcohol dehydrogenase family / CAD family]	Arabidopsis thaliana	oligonucleotide	no	-2.00729
264590_at	0.325332	3.37317e-05	0.137674	4.00307e-07	2.36307	3.15501e-05	AT2G17710	similar to Os04g0560700 [Oryza sativa (japonica cultivar-group)] (GB:NP_001053549.1)	Arabidopsis thaliana	oligonucleotide	no	-1.62001
264624_at	2.02439	0.00116508	2.61929	0.00106518	0.772876	0.0705396	AT1G08930	ERD6 (EARLY RESPONSE TO DEHYDRATION 6); carbohydrate transporter/ sugar porter	Arabidopsis thaliana	oligonucleotide	no	1.01749
264699_at	0.347666	0.00701848	0.468248	0.00411616	0.742484	0.00920748	AT1G69980	similar to Os09g0560400 [Oryza sativa (japonica cultivar-group)] (GB:NP_001063926.1); similar to hypothetical protein [Oryza sativa (japonica cultivar-group)] (GB:BAD45961.1)	Arabidopsis thaliana	oligonucleotide	no	-1.52422
264847_at	0.232817	0.000996799	0.242752	0.000136259	0.959074	0.681036	AT2G17380	AP19 (associated protein 19); ATP binding / protein kinase	Arabidopsis thaliana	oligonucleotide	no	-2.10273
264897_at	0.314891	0.00367051	0.228953	0.000417066	1.37535	0.00752186	AT1G23220	dynein light chain type 1 family protein	Arabidopsis thaliana	oligonucleotide	no	-1.66708
265190_at	2.21257	0.00317808	4.20709	0.0004598	0.525914	0.00428226	AT1G23780	F-box family protein	Arabidopsis thaliana	oligonucleotide	no	1.14572
265207_at	0.273	8.69337e-05	0.449569	0.00015299	0.607247	0.00638243	AT2G36680	similar to unknown protein [Arabidopsis thaliana] (TAIR:AT3G53120.1); similar to Modifier of rudimentary protein, expressed [Oryza sativa (japonica cultivar-group)] (GB:ABF94363.1); contains InterPro domain Modifier of rudimentary, Modr; (InterPro:IPR009851)	Arabidopsis thaliana	oligonucleotide	no	-1.87303
265245_at	0.338015	0.00209957	0.436117	0.000860025	0.775055	0.00216405	AT2G43060	transcription factor	Arabidopsis thaliana	oligonucleotide	no	-1.56484
265317_at	0.452284	0.00449081	0.13645	0.000110777	3.31465	1.00281e-05	no_match	no_match	Arabidopsis thaliana	oligonucleotide	no	-1.1447
265337_at	0.390685	0.000193707	0.339046	6.55419e-06	1.15231	0.172328	AT2G18390	TTN5 (TITAN 5); GTP binding	Arabidopsis thaliana	oligonucleotide	no	-1.35592
265338_at	0.300288	0.00654387	0.195442	0.000776494	1.53646	0.0103106	AT2G18400	ribosomal protein L6 family protein	Arabidopsis thaliana	oligonucleotide	no	-1.73558
265382_at	0.418935	0.00152442	0.184833	1.94849e-05	2.26656	0.001515	AT2G16790	shikimate kinase family protein	Arabidopsis thaliana	oligonucleotide	no	-1.2552
265417_at	2.07905	0.00189632	2.45806	0.0012092	0.845808	0.0987584	AT2G20920	similar to CDF1 (CELL GROWTH DEFECT FACTOR 1), heat shock protein binding [Arabidopsis thaliana] (TAIR:AT5G23040.2); similar to expressed protein [Oryza sativa (japonica cultivar-group)] (GB:ABF93866.1)	Arabidopsis thaliana	oligonucleotide	no	1.05592
265530_at	5.28824	0.000151546	21.8502	0.00914737	0.242022	0.0221545	AT2G06050	OPR3 (OPDA-REDUCTASE 3); 12-oxophytodienoate reductase	Arabidopsis thaliana	oligonucleotide	no	2.40279
265547_at	0.461475	9.56658e-05	0.24465	2.88905e-06	1.88626	0.000165845	AT2G28305	similar to unknown protein [Arabidopsis thaliana] (TAIR:AT2G37210.1); similar to Conserved hypothetical protein 730 [Medicago truncatula] (GB:ABE89044.1); contains InterPro domain Conserved hypothetical protein 730; (InterPro:IPR005269)	Arabidopsis thaliana	oligonucleotide	no	-1.11568
265569_at	0.387884	0.000405623	0.223216	9.63318e-06	1.73771	0.00536565	AT2G05620	PGR5 (PROTON GRADIENT REGULATION 5)	Arabidopsis thaliana	oligonucleotide	no	-1.3663
265571_s_at	0.380946	0.000168131	0.368209	1.61256e-05	1.03459	0.532543	AT2G28020;AT2G28230	[AT2G28020, similar to unknown protein [Arabidopsis thaliana] (TAIR:AT2G28230.1); similar to Os09g0443500 [Oryza sativa (japonica cultivar-group)] (GB:NP_001063296.1)];[AT2G28230, similar to unknown protein [Arabidopsis thaliana] (TAIR:AT4G09070.1); similar to Os09g0443500 [Oryza sativa (japonica cultivar-group)] (GB:NP_001063296.1); similar to hypothetical protein DDBDRAFT_0189078 [Dictyostelium…	Arabidopsis thaliana	oligonucleotide	no	-1.39234
265676_at	0.261945	4.12699e-05	0.323425	1.34172e-06	0.809909	0.174952	AT2G32070	CCR4-NOT transcription complex protein, putative	Arabidopsis thaliana	oligonucleotide	no	-1.93266
265818_at	0.254589	0.00113979	0.274477	7.91504e-05	0.927543	0.669934	AT2G18040	PIN1AT (parvulin 1At)	Arabidopsis thaliana	oligonucleotide	no	-1.97376
265869_at	0.263349	0.00456998	0.254707	0.000951833	1.03393	0.747611	AT2G01760	ARR14 (ARABIDOPSIS RESPONSE REGULATOR 14); transcription factor/ two-component response regulator	Arabidopsis thaliana	oligonucleotide	no	-1.92495
265987_at	0.43909	0.000610758	0.348728	2.10697e-05	1.25912	0.0190253	AT2G24240	potassium channel tetramerisation domain-containing protein	Arabidopsis thaliana	oligonucleotide	no	-1.18741
266180_at	0.280731	0.000163444	0.423803	7.67789e-05	0.66241	0.0117093	AT2G02470	PHD finger family protein	Arabidopsis thaliana	oligonucleotide	no	-1.83274
266413_at	0.228014	0.000327902	0.275427	7.28507e-06	0.827858	0.360288	AT2G38740	haloacid dehalogenase-like hydrolase family protein	Arabidopsis thaliana	oligonucleotide	no	-2.13281
266483_at	2.17456	0.00220101	2.88591	0.00272591	0.75351	0.0967914	AT2G47910	CRR6 (CHLORORESPIRATORY REDUCTION 6)	Arabidopsis thaliana	oligonucleotide	no	1.12073
266521_at	0.249567	0.00161993	0.318233	0.000266475	0.784229	0.138275	AT2G24020	similar to unknown protein [Arabidopsis thaliana] (TAIR:AT4G30620.1); similar to Conserved hypothetical protein 103 [Medicago truncatula] (GB:ABE78786.1); similar to Os02g0180200 [Oryza sativa (japonica cultivar-group)] (GB:NP_001046090.1); contains InterPro domain Conserved hypothetical protein 103; (InterPro:IPR004401)	Arabidopsis thaliana	oligonucleotide	no	-2.0025
266576_at	0.386094	0.00255664	0.403497	0.000254071	0.95687	0.736531	AT2G23940	similar to unknown protein [Arabidopsis thaliana] (TAIR:AT4G30500.1); similar to Protein of unknown function DUF788 [Medicago truncatula] (GB:ABE94694.1); contains InterPro domain Protein of unknown function DUF788; (InterPro:IPR008506)	Arabidopsis thaliana	oligonucleotide	no	-1.37298
266579_at	0.495154	0.00507595	0.308669	0.000272738	1.60416	1.44472e-05	AT2G23930	small nuclear ribonucleoprotein G, putative / snRNP-G, putative / Sm protein G, putative	Arabidopsis thaliana	oligonucleotide	no	-1.01405
266604_at	0.365769	0.00589837	0.3	0.000887695	1.21923	0.00157865	AT2G46030	UBC6 (UBIQUITIN-CONJUGATING ENZYME 6); ubiquitin-protein ligase	Arabidopsis thaliana	oligonucleotide	no	-1.451
266699_at	0.373207	0.000581244	0.364939	5.17159e-05	1.02266	0.67218	AT2G19730	60S ribosomal protein L28 (RPL28A)	Arabidopsis thaliana	oligonucleotide	no	-1.42195
266806_at	0.36608	0.00279646	0.233506	0.000258661	1.56776	0.0283962	AT2G30000	Identical to Hypothetical protein At1g07170/At2g30000 [Arabidopsis Thaliana] (GB:O80873); similar to unknown protein [Arabidopsis thaliana] (TAIR:AT1G07170.2); similar to Os04g0663300 [Oryza sativa (japonica cultivar-group)] (GB:NP_001054163.1); similar to PREDICTED: similar to conserved hypothetical protein [Strongylocentrotus purpuratus] (GB:XP_799069.1); contains InterPro domain PHF5-like; (In…	Arabidopsis thaliana	oligonucleotide	no	-1.44977
266873_at	0.436977	0.000757652	0.154816	9.46801e-06	2.82256	0.00031005	AT2G44740	CYCP4;1 (cyclin p4;1); cyclin-dependent protein kinase	Arabidopsis thaliana	oligonucleotide	no	-1.19437
266955_at	0.499513	0.00098685	0.370455	4.43423e-07	1.34838	0.0518233	AT2G34520	RPS14 (ribosomal protein S14); structural constituent of ribosome	Arabidopsis thaliana	oligonucleotide	no	-1.0014
266980_at	0.402518	0.00667056	0.317872	0.000783368	1.26629	0.0178154	AT2G39390	60S ribosomal protein L35 (RPL35B)	Arabidopsis thaliana	oligonucleotide	no	-1.31287
266993_at	2.51762	0.00773226	2.65955	0.000171563	0.946631	0.615794	AT2G39210	nodulin family protein	Arabidopsis thaliana	oligonucleotide	no	1.33206
267033_at	0.398865	0.00235978	0.460711	0.000225101	0.865759	0.284151	AT2G38450	binding	Arabidopsis thaliana	oligonucleotide	no	-1.32603
267145_at	0.488764	0.00179215	0.30547	1.52905e-06	1.60004	0.0206627	AT2G38130	ATMAK3 (Arabidopsis thaliana MAK3 homologue); N-acetyltransferase	Arabidopsis thaliana	oligonucleotide	no	-1.03279
267165_at	4.33459	6.56896e-05	2.61886	0.00171628	1.65515	0.0010923	AT2G37710	RLK (RECEPTOR LECTIN KINASE); kinase	Arabidopsis thaliana	oligonucleotide	no	2.1159
267174_at	0.421712	0.00175458	0.371479	0.000281361	1.13522	0.197974	AT2G37600	60S ribosomal protein L36 (RPL36A)	Arabidopsis thaliana	oligonucleotide	no	-1.24567
267220_at	0.35471	0.00162354	0.369323	0.000361932	0.960433	0.58096	AT2G02500	ISPD (2-C-METHYL-D-ERYTHRITOL 4-PHOSPHATE CYTIDYLTRANSFERASE)	Arabidopsis thaliana	oligonucleotide	no	-1.49529
267279_at	0.464356	0.00804958	0.168844	0.000317553	2.75021	7.3013e-05	AT2G19460	similar to unknown protein [Arabidopsis thaliana] (TAIR:AT5G11970.1); similar to hypothetical protein MtrDRAFT_AC152551g19v1 [Medicago truncatula] (GB:ABE86249.1)	Arabidopsis thaliana	oligonucleotide	no	-1.1067
267348_at	0.46395	0.00397208	0.267857	0.000174645	1.73208	0.00141922	no_match	no_match	Arabidopsis thaliana	oligonucleotide	no	-1.10796
267361_at	0.397078	0.00277809	0.372481	0.000282403	1.06603	0.540043	AT2G39920	acid phosphatase class B family protein	Arabidopsis thaliana	oligonucleotide	no	-1.33251
267472_at	0.356566	0.00756837	0.340001	0.001277	1.04872	0.721359	AT2G02850	ARPN (PLANTACYANIN); copper ion binding	Arabidopsis thaliana	oligonucleotide	no	-1.48776
267509_at	0.462218	0.00260424	0.484405	0.000651936	0.954197	0.6221	AT2G45660	AGL20 (AGAMOUS-LIKE 20); transcription factor	Arabidopsis thaliana	oligonucleotide	no	-1.11335
267611_at	0.370536	0.00542067	0.283399	0.000603719	1.30747	0.0634371	AT2G26660	SPX (SYG1/Pho81/XPR1) domain-containing protein	Arabidopsis thaliana	oligonucleotide	no	-1.43231
267637_at	0.271613	3.46245e-05	0.342181	2.09216e-06	0.793771	0.0125574	AT2G42190	similar to unknown protein [Arabidopsis thaliana] (TAIR:AT3G57930.2); similar to HMG-I and HMG-Y, DNA-binding [Medicago truncatula] (GB:ABE85991.1); contains InterPro domain HMG-I and HMG-Y, DNA-binding; (InterPro:IPR000637)	Arabidopsis thaliana	oligonucleotide	no	-1.88037
