# Supplementary material for: A Polyadenylation Factor Subunit Implicated in Regulating Oxidative Signaling in Arabidopsis thaliana
Source: PLoS One. 2008 Jun 11;3(6):e2410. doi: 10.1371/journal.pone.0002410 (PMC2408970; doi:10.1371/journal.pone.0002410)
Supplement: Table S2 — List of Arabidopsis genes whose expression in the oxt6 mutant was at least two-fold different compared with the wild-type, and significantly different (p<0.01) when compared with expression in the complemented plants. Groups of genes were extracted from the set of genes that passed the filter and compared with all genes that passed the filter. The results of F-tests, Student t-tests, and z-Tests are presented on the various sheets. (1.65 MB XLS) [file pone.0002410.s003.xls]

## Sheet: z tests
z-Test: Two Sample for Means - trx w/m				z-Test: Two Sample for Means trx c/m				z-Test: Two Sample for Means trx w/c				z-Test summary
	Variable 1	Variable 2			Variable 1	Variable 2			Variable 1	Variable 2		gene class	w/m	c/m	w/c	w/m	c/m	w/c
Mean	0.859067	1.05738		Mean	1.35624	1.60961		Mean	1.01156	1.18049		total set	1.06	1.61	1.18	0.363	2.29	1.87
Known Variance	0.143	0.363		Known Variance	1.12	2.29		Known Variance	0.58	1.87		trx	0.859	1.356	1.01	0.143	1.12	0.58
Observations	59	12453		Observations	59	12453		Observations	59	12453		grx	1.22	0.56	2.66	4.75	0.148	13.47
Hypothesized Mean Difference	0			Hypothesized Mean Difference	0			Hypothesized Mean Difference	0			GST	0.95	1.88	0.85	0.314	2.28	0.734
z	-4.00412			z	-1.83013			z	-1.69084			detoxifying	1.21	2.76	0.59	0.217	3.15	0.136
P(Z<=z) one-tail	3.11242e-05			P(Z<=z) one-tail	0.0336152			P(Z<=z) one-tail	0.0454334
z Critical one-tail	1.64485			z Critical one-tail	1.64485			z Critical one-tail	1.64485
P(Z<=z) two-tail	6.22485e-05			P(Z<=z) two-tail	0.0672303			P(Z<=z) two-tail	0.0908667
z Critical two-tail	1.95996			z Critical two-tail	1.95996			z Critical two-tail	1.95996
z-Test: Two Sample for Means grx w/m				z-Test: Two Sample for Means grx c/m				z-Test: Two Sample for Means grx w/c
	Variable 1	Variable 2			Variable 1	Variable 2			Variable 1	Variable 2
Mean	1.21517	1.05738		Mean	0.559504	1.60961		Mean	2.65926	1.18049
Known Variance	4.75	0.363		Known Variance	0.148	2.29		Known Variance	13.47	1.87
Observations	23	12453		Observations	23	12453		Observations	23	12453
Hypothesized Mean Difference	0			Hypothesized Mean Difference	0			Hypothesized Mean Difference	0
z	0.347196			z	-12.9077			z	1.93209
P(Z<=z) one-tail	0.364222			P(Z<=z) one-tail	0			P(Z<=z) one-tail	0.0266744
z Critical one-tail	1.64485			z Critical one-tail	1.64485			z Critical one-tail	1.64485
P(Z<=z) two-tail	0.728444			P(Z<=z) two-tail	0			P(Z<=z) two-tail	0.0533488
z Critical two-tail	1.95996			z Critical two-tail	1.95996			z Critical two-tail	1.95996
z-Test: Two Sample for Means GST w/m				z-Test: Two Sample for Means GST c/m				z-Test: Two Sample for Means GST w/c
	Variable 1	Variable 2			Variable 1	Variable 2			Variable 1	Variable 2
Mean	0.946694	1.05738		Mean	1.87606	1.60961		Mean	0.851984	1.18049
Known Variance	0.314	0.363		Known Variance	2.28	2.29		Known Variance	0.734	1.87
Observations	56	12453		Observations	56	12453		Observations	56	12453
Hypothesized Mean Difference	0			Hypothesized Mean Difference	0			Hypothesized Mean Difference	0
z	-1.4743			z	1.31754			z	-2.85305
P(Z<=z) one-tail	0.070201			P(Z<=z) one-tail	0.0938284			P(Z<=z) one-tail	0.00216506
z Critical one-tail	1.64485			z Critical one-tail	1.64485			z Critical one-tail	1.64485
P(Z<=z) two-tail	0.140402			P(Z<=z) two-tail	0.187657			P(Z<=z) two-tail	0.00433013
z Critical two-tail	1.95996			z Critical two-tail	1.95996			z Critical two-tail	1.95996
z-Test: Two Sample for Means detox w/m				z-Test: Two Sample for Means detox c/m				z-Test: Two Sample for Means detox w/c
	Variable 1	Variable 2			Variable 1	Variable 2			Variable 1	Variable 2
Mean	1.21379	1.05738		Mean	2.7576	1.60961		Mean	0.59092	1.18049
Known Variance	0.217	0.363		Known Variance	3.15	2.29		Known Variance	0.136	1.87
Observations	27	12453		Observations	27	12453		Observations	27	12453
Hypothesized Mean Difference	0			Hypothesized Mean Difference	0			Hypothesized Mean Difference	0
z	1.7416			z	3.35832			z	-8.18588
P(Z<=z) one-tail	0.0407895			P(Z<=z) one-tail	0.000392084			P(Z<=z) one-tail	1.11022e-16
z Critical one-tail	1.64485			z Critical one-tail	1.64485			z Critical one-tail	1.64485
P(Z<=z) two-tail	0.0815791			P(Z<=z) two-tail	0.000784169			P(Z<=z) two-tail	2.22045e-16
z Critical two-tail	1.95996			z Critical two-tail	1.95996			z Critical two-tail	1.95996
z-Test: Two Sample for Means heat shock w/m				z-Test: Two Sample for Means heat shock c/m				z-Test: Two Sample for Means heat shock w/c
	Variable 1	Variable 2			Variable 1	Variable 2			Variable 1	Variable 2
Mean	1.04014	1.05738		Mean	1.77298	1.60961		Mean	0.970796	1.18049
Known Variance	0.176	0.363		Known Variance	3.06	2.29		Known Variance	0.477	1.87
Observations	116	12453		Observations	116	12453		Observations	116	12453
Hypothesized Mean Difference	0			Hypothesized Mean Difference	0			Hypothesized Mean Difference	0
z	-0.43836			z	1.00239			z	-3.21187
P(Z<=z) one-tail	0.330563			P(Z<=z) one-tail	0.158077			P(Z<=z) one-tail	0.000659368
z Critical one-tail	1.64485			z Critical one-tail	1.64485			z Critical one-tail	1.64485
P(Z<=z) two-tail	0.661125			P(Z<=z) two-tail	0.316154			P(Z<=z) two-tail	0.00131874
z Critical two-tail	1.95996			z Critical two-tail	1.95996			z Critical two-tail	1.95996
z-Test: Two Sample for Means cold w/m				z-Test: Two Sample for Means cold c/m				z-Test: Two Sample for Means cold w/c
	Variable 1	Variable 2			Variable 1	Variable 2			Variable 1	Variable 2
Mean	1.42366	1.05738		Mean	2.07328	1.60961		Mean	1.03967	1.18049
Known Variance	0.64	0.363		Known Variance	3.41	2.29		Known Variance	0.37	1.87
Observations	18	12453		Observations	18	12453		Observations	18	12453
Hypothesized Mean Difference	0			Hypothesized Mean Difference	0			Hypothesized Mean Difference	0
z	1.94173			z	1.06478			z	-0.978633
P(Z<=z) one-tail	0.026085			P(Z<=z) one-tail	0.143489			P(Z<=z) one-tail	0.163881
z Critical one-tail	1.64485			z Critical one-tail	1.64485			z Critical one-tail	1.64485
P(Z<=z) two-tail	0.0521701			P(Z<=z) two-tail	0.286977			P(Z<=z) two-tail	0.327761
z Critical two-tail	1.95996			z Critical two-tail	1.95996			z Critical two-tail	1.95996
z-Test: Two Sample for Means heat sheet 5 w/m				z-Test: Two Sample for Means heat sheet 5 c/m				z-Test: Two Sample for Means heat sheet 5 w/c
	Variable 1	Variable 2			Variable 1	Variable 2			Variable 1	Variable 2
Mean	1.0113	1.05738		Mean	1.71523	1.60961		Mean	0.909844	1.18049
Known Variance	0.17	0.363		Known Variance	2.45	2.29		Known Variance	0.387	1.87
Observations	166	12453		Observations	166	12453		Observations	166	12453
Hypothesized Mean Difference	0			Hypothesized Mean Difference	0			Hypothesized Mean Difference	0
z	-1.41991			z	0.864043			z	-5.43297
P(Z<=z) one-tail	0.0778177			P(Z<=z) one-tail	0.193782			P(Z<=z) one-tail	2.77125e-08
z Critical one-tail	1.64485			z Critical one-tail	1.64485			z Critical one-tail	1.64485
P(Z<=z) two-tail	0.155635			P(Z<=z) two-tail	0.387564			P(Z<=z) two-tail	5.54249e-08
z Critical two-tail	1.95996			z Critical two-tail	1.95996			z Critical two-tail	1.95996
z-Test: Two Sample for Means defense w/m				z-Test: Two Sample for Means defense c/m				z-Test: Two Sample for Means defense w/c
	Variable 1	Variable 2			Variable 1	Variable 2			Variable 1	Variable 2
Mean	1.99742	1.05738		Mean	1.21884	1.60961		Mean	2.19954	1.18049
Known Variance	6.09	0.363		Known Variance	1.17	2.29		Known Variance	7.31	1.87
Observations	75	12453		Observations	75	12453		Observations	75	12453
Hypothesized Mean Difference	0			Hypothesized Mean Difference	0			Hypothesized Mean Difference	0
z	3.2983			z	-3.1104			z	3.26163
P(Z<=z) one-tail	0.000486356			P(Z<=z) one-tail	0.000934172			P(Z<=z) one-tail	0.000553862
z Critical one-tail	1.64485			z Critical one-tail	1.64485			z Critical one-tail	1.64485
P(Z<=z) two-tail	0.000972712			P(Z<=z) two-tail	0.00186834			P(Z<=z) two-tail	0.00110772
z Critical two-tail	1.95996			z Critical two-tail	1.95996			z Critical two-tail	1.95996
z-Test: Two Sample for Means auxin w/m				z-Test: Two Sample for Means auxin c/m				z-Test: Two Sample for Means auxin w/c
	Variable 1	Variable 2			Variable 1	Variable 2			Variable 1	Variable 2
Mean	0.92491	1.05738		Mean	1.40498	1.60961		Mean	1.50407	1.18049
Known Variance	0.44	0.363		Known Variance	2.9	2.29		Known Variance	1.77	1.87
Observations	116	12453		Observations	116	12453		Observations	116	12453
Hypothesized Mean Difference	0			Hypothesized Mean Difference	0			Hypothesized Mean Difference	0
z	-2.14263			z	-1.28946			z	2.60675
P(Z<=z) one-tail	0.0160713			P(Z<=z) one-tail	0.0986192			P(Z<=z) one-tail	0.00457027
z Critical one-tail	1.64485			z Critical one-tail	1.64485			z Critical one-tail	1.64485
P(Z<=z) two-tail	0.0321427			P(Z<=z) two-tail	0.197238			P(Z<=z) two-tail	0.00914054
z Critical two-tail	1.95996			z Critical two-tail	1.95996			z Critical two-tail	1.95996
z-Test: Two Sample for Means E2 w/m				z-Test: Two Sample for Means E2 c/m				z-Test: Two Sample for Means E2 w/c
	Variable 1	Variable 2			Variable 1	Variable 2			Variable 1	Variable 2
Mean	0.691519	1.05738		Mean	0.775419	1.60961		Mean	1.27968	1.18049
Known Variance	0.101	0.363		Known Variance	0.283	2.29		Known Variance	0.702	1.87
Observations	26	12453		Observations	26	12453		Observations	26	12453
Hypothesized Mean Difference	0			Hypothesized Mean Difference	0			Hypothesized Mean Difference	0
z	-5.8481			z	-7.92904			z	0.602003
P(Z<=z) one-tail	2.4861e-09			P(Z<=z) one-tail	1.11022e-15			P(Z<=z) one-tail	0.273586
z Critical one-tail	1.64485			z Critical one-tail	1.64485			z Critical one-tail	1.64485
P(Z<=z) two-tail	4.97219e-09			P(Z<=z) two-tail	2.22045e-15			P(Z<=z) two-tail	0.547172
z Critical two-tail	1.95996			z Critical two-tail	1.95996			z Critical two-tail	1.95996
z-Test: Two Sample for Means ethylene w/m				z-Test: Two Sample for Means ethylene c/m				z-Test: Two Sample for Means ethylene w/c
	Variable 1	Variable 2			Variable 1	Variable 2			Variable 1	Variable 2
Mean	1.16699	1.05738		Mean	1.39318	1.60961		Mean	1.42888	1.18049
Known Variance	0.243	0.363		Known Variance	1.8	2.29		Known Variance	1.87	1.87
Observations	33	12453		Observations	33	12453		Observations	33	12453
Hypothesized Mean Difference	0			Hypothesized Mean Difference	0			Hypothesized Mean Difference	0
z	1.27483			z	-0.925127			z	1.0421
P(Z<=z) one-tail	0.101184			P(Z<=z) one-tail	0.17745			P(Z<=z) one-tail	0.148683
z Critical one-tail	1.64485			z Critical one-tail	1.64485			z Critical one-tail	1.64485
P(Z<=z) two-tail	0.202368			P(Z<=z) two-tail	0.3549			P(Z<=z) two-tail	0.297366
z Critical two-tail	1.95996			z Critical two-tail	1.95996			z Critical two-tail	1.95996
z-Test: Two Sample for Means ribosomal w/m				z-Test: Two Sample for Means ribosomal c/m				z-Test: Two Sample for Means ribosomal W/c
	Variable 1	Variable 2			Variable 1	Variable 2			Variable 1	Variable 2
Mean	0.863439	1.05738		Mean	1.32757	1.60961		Mean	1.27799	1.18049
Known Variance	0.164	0.363		Known Variance	1.55	2.29		Known Variance	1.3	1.87
Observations	264	12453		Observations	264	12453		Observations	264	12453
Hypothesized Mean Difference	0			Hypothesized Mean Difference	0			Hypothesized Mean Difference	0
z	-7.60477			z	-3.62455			z	1.36871
P(Z<=z) one-tail	1.43219e-14			P(Z<=z) one-tail	0.000144731			P(Z<=z) one-tail	0.0855447
z Critical one-tail	1.64485			z Critical one-tail	1.64485			z Critical one-tail	1.64485
P(Z<=z) two-tail	2.86438e-14			P(Z<=z) two-tail	0.000289462			P(Z<=z) two-tail	0.171089
z Critical two-tail	1.95996			z Critical two-tail	1.95996			z Critical two-tail	1.95996
z-Test: Two Sample for Means auxin-responsive genes w/m				z-Test: Two Sample for Means auxin-responsive c/m				z-Test: Two Sample for Means auxin-responsive w/c
	Variable 1	Variable 2			Variable 1	Variable 2			Variable 1	Variable 2
Mean	0.858161	1.05738		Mean	0.783977	1.60961		Mean	2.28302	1.18049
Known Variance	0.781	0.363		Known Variance	1.57	2.29		Known Variance	2.4	1.87
Observations	52	12453		Observations	52	12453		Observations	52	12453
Hypothesized Mean Difference	0			Hypothesized Mean Difference	0			Hypothesized Mean Difference	0
z	-1.62398			z	-4.73718			z	5.12368
P(Z<=z) one-tail	0.0521904			P(Z<=z) one-tail	1.08355e-06			P(Z<=z) one-tail	1.49816e-07
z Critical one-tail	1.64485			z Critical one-tail	1.64485			z Critical one-tail	1.64485
P(Z<=z) two-tail	0.104381			P(Z<=z) two-tail	2.16711e-06			P(Z<=z) two-tail	2.99632e-07
z Critical two-tail	1.95996			z Critical two-tail	1.95996			z Critical two-tail	1.95996
z-Test: Two Sample for Means transporters w/m				z-Test: Two Sample for Means transporters c/m				z-Test: Two Sample for Means transporters w/c
	Variable 1	Variable 2			Variable 1	Variable 2			Variable 1	Variable 2
Mean	1.15355	1.05738		Mean	1.58259	1.60961		Mean	1.07421	1.18049
Known Variance	0.313983	0.362703		Known Variance	1.46943	2.28719		Known Variance	0.608138	1.86541
Observations	258	12453		Observations	258	12453		Observations	258	12453
Hypothesized Mean Difference	0			Hypothesized Mean Difference	0			Hypothesized Mean Difference	0
z	2.72451			z	-0.352414			z	-2.12258
P(Z<=z) one-tail	0.00321988			P(Z<=z) one-tail	0.362264			P(Z<=z) one-tail	0.0168946
z Critical one-tail	1.64485			z Critical one-tail	1.64485			z Critical one-tail	1.64485
P(Z<=z) two-tail	0.00643975			P(Z<=z) two-tail	0.724527			P(Z<=z) two-tail	0.0337891
z Critical two-tail	1.95996			z Critical two-tail	1.95996			z Critical two-tail	1.95996

## Sheet: ROS-related
Array Element	Locus Identifier	Annotation	wt/mut	comp/mut	wt/comp			Array Element	wt/mut	comp/mut	wt/comp
245118_at	AT2G41680	thioredoxin reductase, putative / NADPH-dependent thioredoxin reductase, putative	1.21536	2.5476	0.477063			244901_at	1.20583	0.615137	1.96026
245693_at	AT5G04260	thioredoxin family protein	0.263682	0.517981	0.509057			244902_at	1.24939	1.23502	1.01163
246007_at	AT5G08410	FTRA2 (ferredoxin/thioredoxin reductase subunit A (variable subunit) 2); ferredoxin:thioredoxin reductase	0.772695	0.337612	2.28871			244903_at	1.98094	0.558394	3.54757
247075_at	AT5G66410	similar to unknown protein [Arabidopsis thaliana] (TAIR:AT3G50960.1); similar to Thioredoxin domain 2 [Medicago truncatula] (GB:ABE84079.1); contains InterPro domain Thioredoxin-like fold; (InterPro:IPR012336); contains InterPro domain Thioredoxin domain 2; (InterPro:IPR006663); contains InterPro domain Thioredoxin fold; (InterPro:IPR012335)	0.782433	1.38534	0.564796			244906_at	1.32329	0.359817	3.67766
247524_at	AT5G61440	thioredoxin family protein	1.09008	1.28028	0.851441			244912_at	1.26429	1.24915	1.01212
247950_at	AT5G57230	similar to Os06g0482200 [Oryza sativa (japonica cultivar-group)] (GB:NP_001057653.1); contains InterPro domain Thioredoxin-like fold; (InterPro:IPR012336); contains InterPro domain Thioredoxin fold; (InterPro:IPR012335)	0.479158	0.520359	0.920822			244920_s_at	2.00927	0.426977	4.7058
248537_at	AT5G50100	similar to PBng143 [Vigna radiata] (GB:BAB82450.1); contains InterPro domain Thioredoxin-like fold; (InterPro:IPR012336); contains InterPro domain Putative thiol-disulphide oxidoreductase DCC; (InterPro:IPR007263)	0.688832	0.694893	0.991277			244921_s_at	1.69153	0.461406	3.66604
248977_at	AT5G45020	similar to unknown protein [Arabidopsis thaliana] (TAIR:AT4G19880.1); similar to Glutathione S-transferase, C-terminal-like [Medicago truncatula] (GB:ABC75353.1); contains InterPro domain Thioredoxin-like fold; (InterPro:IPR012336); contains InterPro domain Glutathione S-transferase, C-terminal-like; (InterPro:IPR010987); contains InterPro domain Glutathione S-transferase, C-terminal; (InterPro:I…	0.879285	2.86252	0.307172			244922_s_at	2.01775	0.395747	5.09859
249176_at	AT5G42980	ATTRX3 (thioredoxin H-type 3); thiol-disulfide exchange intermediate	0.788683	0.614001	1.2845			244923_s_at	2.17763	0.265684	8.1963
249385_at	AT5G39950	ATTRX2 (Arabidopsis thioredoxin h2, thioredoxin H-type 1); thiol-disulfide exchange intermediate	1.27351	1.43236	0.889099			244928_s_at	1.12489	0.332257	3.38561
249834_at	AT5G23440	FTRA1 (ferredoxin/thioredoxin reductase subunit A (variable subunit) 1); ferredoxin:thioredoxin reductase	0.92563	1.25918	0.735108			244929_at	1.26006	0.393525	3.20197
250133_at	AT5G16400	ATF2/TRXF2 (THIOREDOXIN F2); thiol-disulfide exchange intermediate	0.755478	1.98378	0.380827			244932_at	1.23463	0.26745	4.61631
250184_at	AT5G14240	similar to Os01g0184800 [Oryza sativa (japonica cultivar-group)] (GB:NP_001042236.1); similar to phosducin-like 3 [Homo sapiens] (GB:NP_076970.1); contains InterPro domain Thioredoxin-like fold; (InterPro:IPR012336); contains InterPro domain Phosducin; (InterPro:IPR001200); contains InterPro domain Thioredoxin fold; (InterPro:IPR012335)	1.10243	2.73524	0.403047			244933_at	1.00686	0.161161	6.24756
250354_at	AT5G11640	similar to Thioredoxin-like protein (ISS) [Ostreococcus tauri] (GB:CAL50184.1); similar to Os01g0200400 [Oryza sativa (japonica cultivar-group)] (GB:NP_001042316.1); contains InterPro domain Thioredoxin-like fold; (InterPro:IPR012336); contains InterPro domain Thioredoxin domain 2; (InterPro:IPR006663); contains InterPro domain Thioredoxin fold; (InterPro:IPR012335)	0.610534	0.857757	0.711779			244934_at	0.826549	0.141462	5.84293
250649_at	AT5G06690	(THIOREDOXIN-LIKE 5); thiol-disulfide exchange intermediate	0.393921	0.395464	0.996098			244935_at	0.993127	0.526983	1.88455
250727_at	AT5G06430	thioredoxin-related	0.495253	0.234144	2.11517			244936_at	0.278003	0.701693	0.396189
251584_at	AT3G58620	TTL4 (TETRATRICOPETIDE-REPEAT THIOREDOXIN-LIKE 4); binding	0.740694	0.54335	1.3632			244938_at	1.38419	0.183854	7.52874
251880_at	AT3G54290	similar to hypothetical protein [Oryza sativa (japonica cultivar-group)] (GB:BAD82039.1); similar to Os01g0861700 [Oryza sativa (japonica cultivar-group)] (GB:NP_001044877.1); contains InterPro domain Thioredoxin-like fold; (InterPro:IPR012336); contains InterPro domain Hemerythrin HHE cation binding region; (InterPro:IPR012312); contains InterPro domain Thioredoxin fold; (InterPro:IPR012335)	1.25708	0.526058	2.38962			244940_at	0.559447	3.90986	0.143086
251985_at	AT3G53220	thioredoxin family protein	0.703578	0.409091	1.71986			244943_at	1.06359	0.779806	1.36391
252119_at	AT3G51030	ATTRX1 (Arabidopsis thaliana thioredoxin H-type 1); thiol-disulfide exchange intermediate	0.560345	0.170546	3.28559			244944_s_at	1.87159	0.454725	4.11587
252127_at	AT3G50960	similar to unknown protein [Arabidopsis thaliana] (TAIR:AT5G66410.1); similar to Os05g0255600 [Oryza sativa (japonica cultivar-group)] (GB:NP_001055035.1); similar to Thioredoxin domain 2 [Medicago truncatula] (GB:ABE84079.1); contains InterPro domain Thioredoxin-like fold; (InterPro:IPR012336); contains InterPro domain Thioredoxin domain 2; (InterPro:IPR006663); contains InterPro domain Thioredo…	0.82781	0.881844	0.938725			244950_at	1.04517	0.258982	4.03569
253693_at	AT4G29670	thioredoxin family protein	1.63251	1.65606	0.985781			244951_s_at	1.55001	0.631411	2.45484
253990_at	AT4G26160	thioredoxin family protein	0.884724	1.06802	0.82838			244953_s_at	1.10773	0.258283	4.28883
254549_at	AT4G19880	similar to unknown protein [Arabidopsis thaliana] (TAIR:AT5G45020.1); similar to Glutathione S-transferase, C-terminal-like [Medicago truncatula] (GB:ABC75353.1); contains InterPro domain Thioredoxin-like fold; (InterPro:IPR012336); contains InterPro domain Glutathione S-transferase, C-terminal-like; (InterPro:IPR010987); contains InterPro domain Glutathione S-transferase, C-terminal; (InterPro:I…	1.3128	1.70212	0.771275			244959_s_at	1.57649	0.719807	2.19016
255013_at	AT4G10000	similar to unknown protein [Arabidopsis thaliana] (TAIR:AT5G03880.1); similar to hypothetical protein ABO_1568 [Alcanivorax borkumensis SK2] (GB:YP_693288.1); contains InterPro domain Thioredoxin-like fold; (InterPro:IPR012336); contains InterPro domain Thioredoxin fold; (InterPro:IPR012335)	1.45303	1.06956	1.35853			244960_at	1.38764	0.732354	1.89476
255131_at	AT4G08280	similar to Os02g0767900 [Oryza sativa (japonica cultivar-group)] (GB:NP_001048234.1); similar to hypothetical protein syc2471_c [Synechococcus elongatus PCC 6301] (GB:YP_173181.1); contains InterPro domain Thioredoxin-like fold; (InterPro:IPR012336); contains InterPro domain Glutaredoxin 2; (InterPro:IPR008554); contains InterPro domain Thioredoxin fold; (InterPro:IPR012335)	0.325436	0.374061	0.870007			244961_at	1.15659	0.549559	2.10458
255279_at	AT4G04950	thioredoxin family protein	0.980403	1.6201	0.605149			244962_at	1.47437	0.582376	2.53164
255379_at	AT4G03520	ATHM2 (Arabidopsis thioredoxin M-type 2); thiol-disulfide exchange intermediate	1.78118	2.47161	0.720653			244963_at	0.921803	0.425751	2.16512
255418_at	AT4G03200	similar to PREDICTED: similar to sperm protein SSP411 [Tribolium castaneum] (GB:XP_973977.1); similar to cold-induced thioredoxin domain-containing protein [Ammopiptanthus mongolicus] (GB:ABI97349.1); contains InterPro domain Six-hairpin glycosidase; (InterPro:IPR008928); contains InterPro domain Thioredoxin-like fold; (InterPro:IPR012336); contains InterPro domain Protein of unknown function DUF…	1.16395	1.68977	0.688819			244964_at	0.679664	0.311915	2.17901
256210_at	AT1G50950	thioredoxin-related	0.76283	1.25914	0.605836			244965_at	1.30737	0.399291	3.27423
257910_at	AT3G25580	thioredoxin-related	0.221254	0.413943	0.534503			244966_at	0.598638	0.328296	1.82347
257970_at	AT3G27570	similar to unknown protein [Arabidopsis thaliana] (TAIR:AT5G40510.1); similar to Clostridium pasteurianum ferredoxin homolog [Solanum tuberosum] (GB:AAB33256.1); contains InterPro domain Thioredoxin-like fold; (InterPro:IPR012336); contains InterPro domain Sucraseferredoxin-like; (InterPro:IPR009737); contains InterPro domain Thioredoxin fold; (InterPro:IPR012335)	0.848485	2.7483	0.308731			244967_at	1.20674	0.697102	1.73108
258187_at	AT3G17880	ATTDX (TETRATICOPEPTIDE DOMAIN-CONTAINING THIOREDOXIN); thiol-disulfide exchange intermediate	0.763237	3.60689	0.211605			244968_at	0.721004	0.981144	0.734861
258219_at	AT3G17880	ATTDX (TETRATICOPEPTIDE DOMAIN-CONTAINING THIOREDOXIN); thiol-disulfide exchange intermediate	1.36778	2.78047	0.491923			244969_at	1.04008	0.323531	3.21479
258398_at	AT3G15360	ATHM4 (Arabidopsis thioredoxin M-type 4); thiol-disulfide exchange intermediate	0.703053	1.98236	0.354655			244970_at	1.40801	0.319126	4.4121
258534_at	AT3G06730	thioredoxin family protein	0.778758	1.22106	0.637773			244971_at	0.637418	1.13893	0.559663
258607_at	AT3G02730	ATF1/TRXF1 (THIOREDOXIN F-TYPE 1); thiol-disulfide exchange intermediate	0.806501	0.352728	2.28647			244972_at	1.61165	0.695769	2.31635
258665_at	AT3G08710	ATH9 (thioredoxin H-type 9); thiol-disulfide exchange intermediate	0.682264	0.429248	1.58944			244973_at	1.32069	0.230425	5.73154
258793_at	AT3G04780	Encodes a protein with little sequence identity with any other protein of known structure or function. Part of this protein shows a 42% sequence identity with the C-terminal domain of the 32-kD human thioredoxin-like protein.	0.412948	0.17604	2.34576			244974_at	1.40893	0.332444	4.23811
259180_at	AT3G01680	similar to unknown protein [Arabidopsis thaliana] (TAIR:AT3G01670.1); similar to conserved hypothetical protein [Medicago truncatula] (GB:ABD32254.1); contains domain NUCLEOREDOXIN (PTHR13871:SF2); contains domain THIOREDOXIN (PTHR13871)	1.26358	1.786	0.70749			244975_at	0.907798	2.23488	0.406195
259868_at	AT1G76760	ATY1 (Arabidopsis thioredoxin y1); thiol-disulfide exchange intermediate	0.770437	0.278636	2.76503			244976_at	0.909395	2.52517	0.360132
260943_at	AT1G45145	ATTRX5 (thioredoxin H-type 5); thiol-disulfide exchange intermediate	1.204	0.444503	2.70863			244978_at	1.15964	0.841785	1.37759
261145_at	AT1G19730	ATTRX4 (thioredoxin H-type 4); thiol-disulfide exchange intermediate	0.441182	0.144032	3.06308			244979_at	1.14979	7.34349	0.156573
261417_at	AT1G07700	thioredoxin family protein	0.369395	0.910344	0.405775			244980_at	1.82674	1.84038	0.992589
261919_at	AT1G65980	TPX1 (THIOREDOXIN-DEPENDENT PEROXIDASE 1); antioxidant	0.647399	1.54251	0.419705			244981_at	1.08292	1.69441	0.639115
262238_at	AT1G48300	similar to soluble diacylglycerol acyltransferase [Arachis hypogaea] (GB:AAX62735.1); contains InterPro domain Thioredoxin-like fold; (InterPro:IPR012336); contains InterPro domain Thioredoxin fold; (InterPro:IPR012335)	0.459574	3.13042	0.146809			244983_at	0.784413	1.25633	0.624371
262418_at	AT1G50320	ATHX (THIOREDOXIN X); thiol-disulfide exchange intermediate	1.86263	4.71191	0.395302			244984_at	0.658222	2.37202	0.277494
262700_at	AT1G76020	similar to unknown protein [Arabidopsis thaliana] (TAIR:AT1G20225.1); similar to unknown [Solanum tuberosum] (GB:ABB55396.1); contains InterPro domain Thioredoxin-like fold; (InterPro:IPR012336); contains InterPro domain Thioredoxin fold; (InterPro:IPR012335)	1.35377	1.83058	0.739532			244985_at	0.744102	3.48684	0.213403
262721_at	AT1G43560	ATY2 (Arabidopsis thioredoxin y2); thiol-disulfide exchange intermediate	0.742458	0.734075	1.01142			244986_at	1.2315	2.03047	0.606509
263499_at	AT2G42580	TTL3 (TETRATRICOPETIDE-REPEAT THIOREDOXIN-LIKE 3); protein binding	0.636526	1.05251	0.604772			244987_s_at	1.54317	5.14882	0.299714
263624_at	AT2G04700	ferredoxin thioredoxin reductase catalytic beta chain family protein	0.430659	0.658031	0.654466			244988_s_at	1.38509	3.07179	0.450905
264779_at	AT1G08570	thioredoxin family protein	0.871678	4.15803	0.209637			244990_s_at	1.1665	0.240914	4.84197
264845_at	AT1G03680	ATHM1 (Arabidopsis thioredoxin M-type 1); thiol-disulfide exchange intermediate	1.38883	2.72778	0.509144			244992_s_at	0.846799	2.25485	0.375546
264904_s_at	AT4G35460;AT2G17420	[AT4G35460, NTR1 (NADPH-dependent thioredoxin reductase 1)];[AT2G17420, NTRA (NADPH-dependent thioredoxin reductase 2)]	1.08069	2.53874	0.42568			244993_s_at	1.54032	0.519164	2.96693
264923_s_at	AT1G65970;AT1G60740	[AT1G65970, TPX2 (THIOREDOXIN-DEPENDENT PEROXIDASE 2); antioxidant];[AT1G60740, peroxiredoxin type 2, putative]	0.418219	0.49268	0.848867			244995_at	0.871692	0.330402	2.63828
265104_at	AT1G31020	ATO2 (Arabidopsis thioredoxin o2); thiol-disulfide exchange intermediate	0.410313	0.288529	1.42209			244996_at	1.29911	3.38848	0.38339
265476_at	AT2G15570	ATHM3 (Arabidopsis thioredoxin M-type 3); thiol-disulfide exchange intermediate	1.16319	1.7179	0.677102			244997_at	1.5929	0.349125	4.56255
266942_at	AT2G18990	TXND9 (THIOREDOXIN DOMAIN-CONTAINING PROTEIN 9 HOMOLOG)	0.742857	0.853361	0.870507			244998_at	1.06627	0.344486	3.09524
267419_at	AT2G35010	ATO1 (ARABIDOPSIS THIOREDOXIN O1); thiol-disulfide exchange intermediate	0.939935	1.20657	0.779011			245000_at	1.85834	0.134982	13.7673
			1.82893e-05	0.000767803	1.98071e-07			245001_at	1.26626	0.922722	1.37231
			0.000171368	0.0723677	0.0959869			245002_at	1.14244	0.974019	1.17292
			0.142491	1.12079	0.579704			245003_at	2.14663	1.88326	1.13985
								245004_at	1.40556	0.498742	2.81821
								245006_at	0.900758	1.18347	0.761116
245504_at	AT4G15660	glutaredoxin family protein	0.295192	0.23932	1.23346			245007_at	0.877351	19.7042	0.0445261
245505_at	AT4G15690	glutaredoxin family protein	0.694121	0.13413	5.17497			245008_at	1.32078	0.251883	5.24362
245506_at	AT4G15700	glutaredoxin family protein	0.375346	0.171618	2.1871			245009_at	0.577453	0.484789	1.19114
246092_at	AT5G20500	glutaredoxin, putative	0.530099	0.4963	1.0681			245010_at	1.00729	0.244268	4.1237
246384_at	AT1G77370	glutaredoxin, putative	0.659853	0.256626	2.57126			245011_at	1.18481	1.88645	0.628061
247418_at	AT5G63030	glutaredoxin, putative	0.414778	0.338987	1.22358			245012_at	1.05975	1.53762	0.689217
247830_at	AT5G58530	glutaredoxin family protein	1.22995	1.18091	1.04153			245013_at	1.06239	0.857518	1.23891
249380_at	AT5G40370	glutaredoxin, putative	0.641475	0.436782	1.46864			245014_at	0.787766	2.14551	0.367169
249996_at	AT5G18600	glutaredoxin family protein	1.0844	0.199529	5.43482			245015_at	1.9191	0.754134	2.54477
250260_at	AT5G13810	glutaredoxin family protein	1.23536	1.61797	0.763527			245016_at	0.715824	0.402093	1.78025
251196_at	AT3G62950	glutaredoxin family protein	0.304317	0.400946	0.758997			245017_at	1.16131	0.45412	2.55727
251663_at	AT3G57070	glutaredoxin family protein	0.879726	1.02429	0.858864			245018_at	0.914046	1.2217	0.748177
253382_at	AT4G33040	glutaredoxin family protein	0.763357	0.533696	1.43032			245019_at	1.20043	0.738912	1.62459
256583_at	AT3G28850	glutaredoxin family protein	1.06858	0.598363	1.78584			245020_at	1.83143	0.828538	2.21043
258273_at	AT3G15660	glutaredoxin family protein	0.600062	0.77615	0.773127			245021_at	1.19679	0.678081	1.76496
260831_at	AT1G06830	glutaredoxin family protein	0.76737	0.220878	3.47418			245022_at	0.950987	0.302585	3.14287
261443_at	AT1G28480	glutaredoxin family protein	11.0616	0.613425	18.0325			245023_at	1.38087	0.486928	2.83588
261958_at	AT1G64500	glutaredoxin family protein	0.811287	0.449546	1.80468			245024_at	0.86898	7.51075	0.115698
263168_at	AT1G03020	glutaredoxin family protein	0.995293	0.558843	1.78099			245025_at	0.905489	1.21539	0.745021
265067_at	AT1G03850	glutaredoxin family protein	1.94727	0.363994	5.34973			245026_at	1.57151	0.245596	6.39876
265288_at	AT2G20270	glutaredoxin family protein	0.438102	0.873248	0.501692			245027_at	1.02707	1.81692	0.56528
266424_at	AT2G41330	glutaredoxin family protein	0.756733	1.16312	0.650607			245028_at	1.07706	1.11876	0.962724
266516_at	AT2G47880	glutaredoxin family protein	0.394649	0.219923	1.79449			245029_at	0.236659	0.366921	0.644986
			2.51112e-47	6.45272e-10	2.92149e-22			245031_at	1.33001	0.717851	1.85276
			0.731769	4.41835e-12	0.0663378			245035_at	5.14088	0.670078	7.67206
			4.75098	0.14844	13.4718			245038_at	2.68382	0.665338	4.03377
								245039_at	1.26415	1.58491	0.797619
								245041_at	1.0374	3.39178	0.305858
246454_at	AT5G16710	DHAR3 (DEHYDROASCORBATE REDUCTASE 1); glutathione dehydrogenase (ascorbate)	0.727146	1.20782	0.60203			245042_at	0.849001	1.52644	0.556197
261149_s_at	AT1G19570;AT1G19550	[AT1G19570, DHAR1 (DEHYDROASCORBATE REDUCTASE); glutathione dehydrogenase (ascorbate)];[AT1G19550, dehydroascorbate reductase, putative]	0.870887	2.28576	0.381006			245043_at	0.897626	2.72988	0.328816
249075_at	AT5G44000	glutathione S-transferase C-terminal domain-containing protein	0.724077	2.68794	0.26938			245044_at	0.900047	0.602187	1.49463
249291_at	AT5G41210	ATGSTT1 (Arabidopsis thaliana Glutathione S-transferase (class theta) 1); glutathione transferase	0.336859	0.736685	0.457263			245045_at	1.42996	1.29443	1.1047
249316_s_at	AT5G41220;AT5G41240	[AT5G41220, ATGSTT3 (Arabidopsis thaliana Glutathione S-transferase (class theta) 3); glutathione transferase];[AT5G41240, ATGSTT2 (Arabidopsis thaliana Glutathione S-transferase (class theta) 2); glutathione transferase]	0.855087	1.58402	0.539822			245046_at	1.77566	4.09115	0.434026
252712_at	AT3G43800	ATGSTU27 (Arabidopsis thaliana Glutathione S-transferase (class tau) 27); glutathione transferase	0.953545	1.03643	0.920031			245047_at	1.48379	1.03734	1.43038
259040_at	AT3G09270	ATGSTU8 (Arabidopsis thaliana Glutathione S-transferase (class tau) 8); glutathione transferase	1.01516	0.487829	2.08098			245048_at	1.15259	0.511348	2.25402
260745_at	AT1G78370	ATGSTU20 (Arabidopsis thaliana Glutathione S-transferase (class tau) 20); glutathione transferase	1.78133	1.78486	0.998024			245049_at	0.934967	0.322595	2.89827
260746_at	AT1G78380	ATGSTU19 (GLUTATHIONE TRANSFERASE 8); glutathione transferase	0.639617	0.650483	0.983296			245050_at	1.13319	0.25923	4.37136
262119_s_at	AT1G02930;AT1G02920	[AT1G02930, ATGSTF6 (EARLY RESPONSIVE TO DEHYDRATION 11); glutathione transferase];[AT1G02920, ATGSTF7 (GLUTATHIONE S-TRANSFERASE 11); glutathione transferase]	2.88123	1.0556	2.72946			245051_at	2.75249	1.22802	2.2414
262518_at	AT1G17170	ATGSTU24 (Arabidopsis thaliana Glutathione S-transferase (class tau) 24); glutathione transferase	0.87872	0.698624	1.25779			245052_at	3.4137	1.04013	3.282
262916_at	AT1G59700	ATGSTU16 (Arabidopsis thaliana Glutathione S-transferase (class tau) 16); glutathione transferase	0.432651	0.773151	0.559594			245054_at	0.864907	0.988742	0.874755
262932_at	AT1G65820	microsomal glutathione s-transferase, putative	0.683861	0.797182	0.857848			245055_at	0.687679	2.08668	0.329557
264435_at	AT1G10360	ATGSTU18 (GLUTATHIONE S-TRANSFERASE 29); glutathione transferase	0.665202	0.737999	0.901359			245059_at	1.75914	2.13372	0.824445
264436_at	AT1G10370	ATGSTU17/ERD9/GST30/GST30B (EARLY-RESPONSIVE TO DEHYDRATION 9, GLUTATHIONE S-TRANSFERASE 30, GLUTATHIONE S-TRANSFERASE 30B); glutathione transferase	1.32716	7.18403	0.184738			245060_at	1.49797	4.09799	0.365538
264986_at	AT1G27130	ATGSTU13 (GLUTATHIONE S-TRANSFERASE 12); glutathione transferase	1.36611	1.50985	0.9048			245061_at	0.897575	4.477	0.200486
266181_at	AT2G02390	ATGSTZ1 (GLUTATHIONE S-TRANSFERASE 18); glutathione transferase	0.425957	0.366322	1.16279			245062_at	0.989497	2.69505	0.367154
266267_at	AT2G29460	ATGSTU4 (GLUTATHIONE S-TRANSFERASE 22); glutathione transferase	0.550053	0.682508	0.805929			245063_at	0.678208	1.09063	0.621849
266290_at	AT2G29490	ATGSTU1 (GLUTATHIONE S-TRANSFERASE 19); glutathione transferase	0.332391	0.782646	0.424702			245064_at	0.288819	0.153125	1.88616
266296_at	AT2G29420	ATGSTU7 (GLUTATHIONE S-TRANSFERASE 25); glutathione transferase	0.407047	1.00895	0.403436			245065_at	1.18759	1.0942	1.08535
266299_at	AT2G29450	ATGSTU5 (Arabidopsis thaliana Glutathione S-transferase (class tau) 5); glutathione transferase	0.341787	1.84965	0.184785			245066_at	1.43593	1.15927	1.23865
266461_at	AT2G47730	ATGSTF8 (GLUTATHIONE S-TRANSFERASE 8); glutathione transferase	2.38121	1.98787	1.19787			245067_at	0.712459	0.897596	0.793742
266557_at	AT2G46080	similar to BPS1 (BYPASS 1) [Arabidopsis thaliana] (TAIR:AT1G01550.2); similar to unknown [Solanum tuberosum] (GB:ABB16971.1); contains InterPro domain Glutathione S-transferase, C-terminal-like; (InterPro:IPR010987)	1.30073	1.88395	0.690428			245074_at	1.71757	0.567799	3.02497
266746_s_at	AT2G02930;AT4G02520	[AT2G02930, ATGSTF3 (GLUTATHIONE S-TRANSFERASE 16); glutathione transferase];[AT4G02520, ATGSTF2 (Arabidopsis thaliana Glutathione S-transferase (class phi) 2); glutathione transferase]	1.83661	4.14066	0.443554			245076_at	0.793444	1.06792	0.742983
267153_at	AT2G30860	ATGSTF9 (Arabidopsis thaliana Glutathione S-transferase (class phi) 9); glutathione transferase	2.61517	4.96977	0.526216			245078_at	3.05382	1.00651	3.03407
267154_at	AT2G30870	ATGSTF10 (EARLY DEHYDRATION-INDUCED 13); glutathione transferase	1.6405	4.52304	0.362698			245082_at	2.11887	0.686653	3.0858
251205_at	AT3G63080	ATGPX5 (GLUTATHIONE PEROXIDASE 5); glutathione peroxidase	0.601389	0.920128	0.653592			245083_at	1.31322	2.7469	0.478073
254890_at	AT4G11600	ATGPX6 (GLUTATHIONE PEROXIDASE 6); glutathione peroxidase	0.83218	3.34284	0.248944			245084_at	1.07506	0.731234	1.47021
260545_at	AT2G43350	ATGPX3 (GLUTATHIONE PEROXIDASE 3); glutathione peroxidase	0.413008	0.575762	0.717325			245085_at	1.33811	2.73078	0.49001
263426_at	AT2G31570	ATGPX2 (GLUTATHIONE PEROXIDASE 2); glutathione peroxidase	0.29708	0.225349	1.31831			245086_at	0.277276	0.3836	0.722826
264383_at	AT2G25080	ATGPX1 (GLUTATHIONE PEROXIDASE 1); glutathione peroxidase	0.800396	3.27146	0.24466			245089_at	1.05479	1.16164	0.908019
261530_at	AT1G63460	glutathione peroxidase, putative	0.771459	0.187972	4.10412			245092_at	1.38906	1.02724	1.35223
251860_at	AT3G54660	GR (GLUTATHIONE REDUCTASE); glutathione-disulfide reductase	1.08228	1.7774	0.608908			245094_at	0.922664	2.48756	0.370912
256453_at	AT1G75270	DHAR2; glutathione dehydrogenase (ascorbate)	0.579388	0.826684	0.700858			245096_at	0.588285	0.356108	1.65198
257252_at	AT3G24170	ATGR1; glutathione-disulfide reductase	0.823357	0.886867	0.928389			245097_at	0.726314	0.258542	2.80927
			0.44583	0.784469	8.87372e-05			245098_at	0.622747	1.43092	0.435206
			0.468089	0.73806	0.0213639			245099_at	1.29187	1.97095	0.655456
			0.426239	2.39619	0.58545			245100_at	0.91018	0.623713	1.45929
								245101_at	1.34812	1.65963	0.812301
								245104_at	0.506767	0.423755	1.19589
								245106_at	0.547007	0.33594	1.62829
246021_at	AT5G21100	L-ascorbate oxidase, putative	1.15872	2.2838	0.507365			245112_at	1.45819	2.21416	0.658574
246030_at	AT5G21105	L-ascorbate oxidase/ copper ion binding	1.2592	0.924018	1.36274			245114_at	0.441522	1.08522	0.406851
250916_at	AT5G03630	monodehydroascorbate reductase, putative	1.21662	2.28962	0.531364			245115_at	0.73554	1.49708	0.491316
252024_at	AT3G52880	ATMDAR1 (MONODEHYDROASCORBATE REDUCTASE 1); monodehydroascorbate reductase (NADH)	1.11174	5.18815	0.214284			245116_at	1.04649	3.38801	0.308882
253223_at	AT4G35000	APX3 (ASCORBATE PEROXIDASE 3); L-ascorbate peroxidase	0.976144	7.13879	0.136738			245117_at	1.2754	2.49902	0.510361
253477_at	AT4G32320	APX6 (ASCORBATE PEROXIDASE 6); L-ascorbate peroxidase	1.18114	2.48831	0.474677			245118_at	1.21536	2.5476	0.477063
255078_at	AT4G09010	APX4 (ASCORBATE PEROXIDASE 4); peroxidase	1.41791	2.80382	0.505707			245119_at	0.730552	1.14656	0.637168
255142_at	AT4G08390	SAPX; L-ascorbate peroxidase	1.10411	0.89428	1.23464			245120_at	1.02136	0.958285	1.06582
257227_at	AT3G27820	ATMDAR4 (MONODEHYDROASCORBATE REDUCTASE 4); monodehydroascorbate reductase (NADH)	1.12043	1.32668	0.844531			245121_at	0.841861	3.53393	0.238223
259707_at	AT1G77490	TAPX; L-ascorbate peroxidase	1.67009	1.375	1.21461			245122_at	1.04016	3.23975	0.321063
260325_at	AT1G63940	monodehydroascorbate reductase, putative	1.13649	2.2447	0.506301			245123_at	1.18689	1.60969	0.737343
261412_at	AT1G07890	APX1 (ASCORBATE PEROXIDASE 1, MATERNAL EFFECT EMBRYO ARREST 6); L-ascorbate peroxidase	2.04846	4.8498	0.42238			245124_at	1.28167	0.690621	1.85582
248493_at	AT5G51100	FSD2 (FE SUPEROXIDE DISMUTASE 2); iron superoxide dismutase	0.807402	0.70769	1.1409			245127_at	0.985584	3.33583	0.295454
250016_at	AT5G18100	CSD3 (COPPER/ZINC SUPEROXIDE DISMUTASE 3); copper, zinc superoxide dismutase	0.682131	1.43258	0.476154			245130_at	0.717552	1.40013	0.512488
254098_at	AT4G25100	FSD1 (FE SUPEROXIDE DISMUTASE 1); iron superoxide dismutase	0.284305	1.23371	0.230448			245131_s_at	0.585062	0.548053	1.06753
256439_at	AT3G10920	MSD1 (MANGANESE SUPEROXIDE DISMUTASE 1); manganese superoxide dismutase	0.81768	3.3683	0.242757			245132_at	0.957388	1.2904	0.741932
259511_at	AT1G12520	CCS1 (copper chaperone for superoxide dismutase 1); superoxide dismutase copper chaperone	1.98538	7.3631	0.269639			245133_at	1.16813	0.541923	2.15553
264809_at	AT1G08830	CSD1 (copper/zinc superoxide dismutase 1); copper, zinc superoxide dismutase	1.67966	1.39053	1.20792			245134_s_at	1.14106	3.13854	0.363563
266165_at	AT2G28190	CSD2 (COPPER/ZINC SUPEROXIDE DISMUTASE 2); copper, zinc superoxide dismutase	1.83241	2.38623	0.767911			245136_at	0.571865	0.458215	1.24803
250733_at	AT5G06290	2-cys peroxiredoxin, chloroplast, putative	1.44605	1.8208	0.794183			245137_at	0.834951	1.03861	0.803909
251993_at	AT3G52960	peroxiredoxin type 2, putative	1.44399	1.93693	0.745501			245138_at	0.833062	0.953787	0.873426
258087_at	AT3G26060	peroxiredoxin Q, putative	0.565019	1.45263	0.388962			245141_at	0.650037	1.64911	0.394175
258469_at	AT3G06050	ATPRXIIF/PRXIIF (PEROXIREDOXIN IIF); antioxidant/ peroxidase	2.03167	2.88395	0.704476			245143_at	2.1728	0.213499	10.1771
259237_at	AT3G11630	2-cys peroxiredoxin, chloroplast (BAS1)	0.743848	2.59303	0.286865			245144_at	1.57111	1.15297	1.36266
253174_at	AT4G35090	CAT2 (CATALASE 2); catalase	0.597138	3.77326	0.158255			245145_at	1.0485	2.61227	0.401374
259517_at	AT1G20630	CAT1 (CATALASE 1); catalase	0.962467	3.49884	0.275082			245146_at	0.590265	1.01804	0.579803
259544_at	AT1G20620	CAT3 (CATALASE 3); catalase	1.49221	4.80663	0.310449			245150_at	1.07138	2.09959	0.51028
			0.108387	0.189481	6.7513e-11			245155_at	1.33303	1.10831	1.20276
			0.0934963	0.00243225	7.38544e-09			245156_at	1.02014	3.41763	0.298495
			0.217255	3.15388	0.136054			245164_at	1.25368	2.50026	0.501421
								245165_at	0.746871	0.437112	1.70865
								245167_s_at	0.728746	0.452179	1.61163
								245168_at	0.959655	5.49729	0.174569
Array Element	Locus Identifier	Annotation	wt/mut	comp/mut	wt/comp			245169_at	1.76606	2.5575	0.690542
246454_at	AT5G16710	DHAR3 (DEHYDROASCORBATE REDUCTASE 1); glutathione dehydrogenase (ascorbate)	0.727146	1.20782	0.60203			245175_at	1.05462	5.27828	0.199803
246785_at	AT5G27380	GSH2 (GLUTATHIONE SYNTHETASE 2); glutathione synthase	1.16147	1.77041	0.656041			245176_at	1.00215	1.39808	0.716801
247931_at	AT5G57040	lactoylglutathione lyase family protein / glyoxalase I family protein	0.462205	0.865213	0.53421			245178_at	1.41808	0.94226	1.50497
248977_at	AT5G45020	similar to unknown protein [Arabidopsis thaliana] (TAIR:AT4G19880.1); similar to Glutathione S-transferase, C-terminal-like [Medicago truncatula] (GB:ABC75353.1); contains InterPro domain Thioredoxin-like fold; (InterPro:IPR012336); contains InterPro domain Glutathione S-transferase, C-terminal-like; (InterPro:IPR010987); contains InterPro domain Glutathione S-transferase, C-terminal; (InterPro:I…	0.879285	2.86252	0.307172			245180_at	1.20418	1.8758	0.641954
249075_at	AT5G44000	glutathione S-transferase C-terminal domain-containing protein	0.724077	2.68794	0.26938			245181_at	0.761218	0.951522	0.8
249077_at	AT5G43940	ADH2 (ALCOHOL DEHYDROGENASE 2); formaldehyde dehydrogenase (glutathione)	1.7362	3.78938	0.458177			245182_at	1.23433	2.70777	0.455849
249258_at	AT5G41650	lactoylglutathione lyase family protein / glyoxalase I family protein	0.45751	0.18136	2.52266			245183_at	0.836486	2.03818	0.410409
249291_at	AT5G41210	ATGSTT1 (Arabidopsis thaliana Glutathione S-transferase (class theta) 1); glutathione transferase	0.336859	0.736685	0.457263			245187_s_at	1.19178	3.02335	0.394192
249316_s_at	AT5G41220;AT5G41240	[AT5G41220, ATGSTT3 (Arabidopsis thaliana Glutathione S-transferase (class theta) 3); glutathione transferase];[AT5G41240, ATGSTT2 (Arabidopsis thaliana Glutathione S-transferase (class theta) 2); glutathione transferase]	0.855087	1.58402	0.539822			245188_at	0.923279	1.95802	0.471537
251205_at	AT3G63080	ATGPX5 (GLUTATHIONE PEROXIDASE 5); glutathione peroxidase	0.601389	0.920128	0.653592			245193_at	1.6031	0.782725	2.04811
251860_at	AT3G54660	GR (GLUTATHIONE REDUCTASE); glutathione-disulfide reductase	1.08228	1.7774	0.608908			245195_at	2.45342	4.13309	0.593604
252712_at	AT3G43800	ATGSTU27 (Arabidopsis thaliana Glutathione S-transferase (class tau) 27); glutathione transferase	0.953545	1.03643	0.920031			245196_at	1.58363	0.646938	2.44789
252906_at	AT4G39640	GGT1; gamma-glutamyltransferase/ glutathione gamma-glutamylcysteinyltransferase	1.76231	2.24933	0.783482			245197_at	2.03344	2.0255	1.00392
253708_at	AT4G29210	GGT3 (GAMMA-GLUTAMYL TRANSPEPTIDASE 3); gamma-glutamyltransferase/ glutathione gamma-glutamylcysteinyltransferase	1.11773	1.46353	0.763725			245198_at	0.446903	3.17647	0.140692
254549_at	AT4G19880	similar to unknown protein [Arabidopsis thaliana] (TAIR:AT5G45020.1); similar to Glutathione S-transferase, C-terminal-like [Medicago truncatula] (GB:ABC75353.1); contains InterPro domain Thioredoxin-like fold; (InterPro:IPR012336); contains InterPro domain Glutathione S-transferase, C-terminal-like; (InterPro:IPR010987); contains InterPro domain Glutathione S-transferase, C-terminal; (InterPro:I…	1.3128	1.70212	0.771275			245199_at	1.17291	0.770194	1.52288
254890_at	AT4G11600	ATGPX6 (GLUTATHIONE PEROXIDASE 6); glutathione peroxidase	0.83218	3.34284	0.248944			245200_at	1.40672	1.82743	0.769781
256453_at	AT1G75270	DHAR2; glutathione dehydrogenase (ascorbate)	0.579388	0.826684	0.700858			245201_at	1.29379	1.78923	0.7231
257252_at	AT3G24170	ATGR1; glutathione-disulfide reductase	0.823357	0.886867	0.928389			245206_at	0.936437	1.93308	0.484427
258775_at	AT3G10850	GLX2-2 (GLYOXALASE 2-2); hydroxyacylglutathione hydrolase	1.09808	3.94473	0.278368			245207_at	1.26125	1.25923	1.0016
259040_at	AT3G09270	ATGSTU8 (Arabidopsis thaliana Glutathione S-transferase (class tau) 8); glutathione transferase	1.01516	0.487829	2.08098			245210_at	1.0938	2.83665	0.385596
260545_at	AT2G43350	ATGPX3 (GLUTATHIONE PEROXIDASE 3); glutathione peroxidase	0.413008	0.575762	0.717325			245211_at	0.967066	2.65547	0.364178
260552_at	AT2G43430	GLX2-1 (GLYOXALASE 2-1); hydroxyacylglutathione hydrolase	0.807692	2.30236	0.35081			245213_at	1.19865	2.86273	0.418707
260619_at	AT1G08110	lactoylglutathione lyase, putative / glyoxalase I, putative	0.768129	5.97007	0.128663			245215_at	1.13684	1.08065	1.052
260745_at	AT1G78370	ATGSTU20 (Arabidopsis thaliana Glutathione S-transferase (class tau) 20); glutathione transferase	1.78133	1.78486	0.998024			245216_at	0.890573	4.93281	0.180541
260746_at	AT1G78380	ATGSTU19 (GLUTATHIONE TRANSFERASE 8); glutathione transferase	0.639617	0.650483	0.983296			245218_s_at	0.839041	2.54217	0.33005
260954_at	AT1G06130	GLX2-4 (GLYOXALASE 2-4); hydroxyacylglutathione hydrolase	0.990698	1.94502	0.509352			245219_at	1.6717	0.947865	1.76364
260986_at	AT1G53580	ETHE1/GLX2-3 (GLYOXALASE 2-3); hydroxyacylglutathione hydrolase	0.538955	1.41426	0.381085			245228_at	0.726305	0.827167	0.878064
261149_s_at	AT1G19570;AT1G19550	[AT1G19570, DHAR1 (DEHYDROASCORBATE REDUCTASE); glutathione dehydrogenase (ascorbate)];[AT1G19550, dehydroascorbate reductase, putative]	0.870887	2.28576	0.381006			245229_at	1.14483	2.66883	0.428962
261530_at	AT1G63460	glutathione peroxidase, putative	0.771459	0.187972	4.10412			245235_at	1.07263	3.027	0.354356
262047_at	AT1G80160	lactoylglutathione lyase family protein / glyoxalase I family protein	0.739348	2.31165	0.319835			245237_at	0.917197	1.72166	0.532741
262119_s_at	AT1G02930;AT1G02920	[AT1G02930, ATGSTF6 (EARLY RESPONSIVE TO DEHYDRATION 11); glutathione transferase];[AT1G02920, ATGSTF7 (GLUTATHIONE S-TRANSFERASE 11); glutathione transferase]	2.88123	1.0556	2.72946			245238_at	1.10258	3.55256	0.310361
262338_at	AT1G64185	lactoylglutathione lyase family protein / glyoxalase I family protein	0.634773	0.209657	3.02767			245242_at	0.356557	0.89782	0.397137
262518_at	AT1G17170	ATGSTU24 (Arabidopsis thaliana Glutathione S-transferase (class tau) 24); glutathione transferase	0.87872	0.698624	1.25779			245243_at	0.504528	0.171823	2.93632
262603_at	AT1G15380	lactoylglutathione lyase family protein / glyoxalase I family protein	0.8	1.77849	0.44982			245244_at	1.05351	4.48408	0.234945
262916_at	AT1G59700	ATGSTU16 (Arabidopsis thaliana Glutathione S-transferase (class tau) 16); glutathione transferase	0.432651	0.773151	0.559594			245247_at	1.3151	7.08919	0.185508
262932_at	AT1G65820	microsomal glutathione s-transferase, putative	0.683861	0.797182	0.857848			245248_at	0.614945	1.41593	0.434303
263243_at	AT2G31350	GLX2-5 (GLYOXALASE 2-5); hydroxyacylglutathione hydrolase/ iron ion binding / zinc ion binding	0.87364	1.4112	0.619074			245249_at	1.17882	3.53466	0.333504
263426_at	AT2G31570	ATGPX2 (GLUTATHIONE PEROXIDASE 2); glutathione peroxidase	0.29708	0.225349	1.31831			245250_at	1.11882	1.19967	0.932608
264372_at	AT1G11840	ATGLX1 (GLYOXALASE I HOMOLOG); lactoylglutathione lyase	0.668426	2.88709	0.231522			245251_at	1.53371	0.587953	2.60856
264383_at	AT2G25080	ATGPX1 (GLUTATHIONE PEROXIDASE 1); glutathione peroxidase	0.800396	3.27146	0.24466			245252_at	1.50659	2.09276	0.719906
264435_at	AT1G10360	ATGSTU18 (GLUTATHIONE S-TRANSFERASE 29); glutathione transferase	0.665202	0.737999	0.901359			245253_at	1.42387	1.3386	1.0637
264436_at	AT1G10370	ATGSTU17/ERD9/GST30/GST30B (EARLY-RESPONSIVE TO DEHYDRATION 9, GLUTATHIONE S-TRANSFERASE 30, GLUTATHIONE S-TRANSFERASE 30B); glutathione transferase	1.32716	7.18403	0.184738			245254_at	1.79971	0.979658	1.83708
264970_at	AT1G67280	lactoylglutathione lyase, putative / glyoxalase I, putative	0.654157	4.28266	0.152745			245255_at	0.856404	0.774148	1.10625		variances for complete probe list
264986_at	AT1G27130	ATGSTU13 (GLUTATHIONE S-TRANSFERASE 12); glutathione transferase	1.36611	1.50985	0.9048			245256_at	0.933121	1.43073	0.652198		0.362703	2.28719	1.86541
265040_at	AT1G03970;AT1G03980	[AT1G03970, GBF4 (G-box binding factor 4); transcription factor];[AT1G03980, ATPCS2 (PHYTOCHELATIN SYNTHASE 2); glutathione gamma-glutamylcysteinyltransferase]	0.481619	2.05824	0.233996			245260_at	1.57855	2.7087	0.582772
265673_at	AT2G32090	lactoylglutathione lyase family protein / glyoxalase I family protein	0.899189	0.231961	3.87646			245261_at	0.746383	0.752979	0.99124
266181_at	AT2G02390	ATGSTZ1 (GLUTATHIONE S-TRANSFERASE 18); glutathione transferase	0.425957	0.366322	1.16279			245263_at	1.09674	0.854495	1.28349
266267_at	AT2G29460	ATGSTU4 (GLUTATHIONE S-TRANSFERASE 22); glutathione transferase	0.550053	0.682508	0.805929			245264_at	1.62082	2.41085	0.672305
266290_at	AT2G29490	ATGSTU1 (GLUTATHIONE S-TRANSFERASE 19); glutathione transferase	0.332391	0.782646	0.424702			245265_at	0.888512	0.385534	2.30462
266296_at	AT2G29420	ATGSTU7 (GLUTATHIONE S-TRANSFERASE 25); glutathione transferase	0.407047	1.00895	0.403436			245266_at	1.9309	1.14713	1.68325
266299_at	AT2G29450	ATGSTU5 (Arabidopsis thaliana Glutathione S-transferase (class tau) 5); glutathione transferase	0.341787	1.84965	0.184785			245269_at	1.01449	2.35686	0.430439
266461_at	AT2G47730	ATGSTF8 (GLUTATHIONE S-TRANSFERASE 8); glutathione transferase	2.38121	1.98787	1.19787			245270_at	1.28706	6.84095	0.18814
266557_at	AT2G46080	similar to BPS1 (BYPASS 1) [Arabidopsis thaliana] (TAIR:AT1G01550.2); similar to unknown [Solanum tuberosum] (GB:ABB16971.1); contains InterPro domain Glutathione S-transferase, C-terminal-like; (InterPro:IPR010987)	1.30073	1.88395	0.690428			245271_at	1.91059	1.22636	1.55793
266746_s_at	AT2G02930;AT4G02520	[AT2G02930, ATGSTF3 (GLUTATHIONE S-TRANSFERASE 16); glutathione transferase];[AT4G02520, ATGSTF2 (Arabidopsis thaliana Glutathione S-transferase (class phi) 2); glutathione transferase]	1.83661	4.14066	0.443554			245272_at	0.978956	0.911616	1.07387
267153_at	AT2G30860	ATGSTF9 (Arabidopsis thaliana Glutathione S-transferase (class phi) 9); glutathione transferase	2.61517	4.96977	0.526216			245274_at	1.17536	1.44076	0.815792
267154_at	AT2G30870	ATGSTF10 (EARLY DEHYDRATION-INDUCED 13); glutathione transferase	1.6405	4.52304	0.362698			245276_at	0.800118	0.224536	3.56342
			0.504714	0.954684	3.171e-05			245277_at	0.758257	1.36402	0.555899
			0.146276	0.19349	0.00606126			245278_at	0.228279	1.18986	0.191854
			0.31437	2.2844	0.734428			245279_at	0.714349	0.6933	1.03036
								245280_at	0.955705	1.26292	0.756742
								245281_at	0.558752	0.739199	0.755888
								245282_at	1.03308	3.72706	0.277185
								245283_at	1.12072	0.904206	1.23945
								245284_at	0.972174	0.742248	1.30977
								245285_s_at	0.960776	0.900366	1.06709
								245286_at	0.754642	7.01199	0.107622
								245287_at	1.12628	1.72644	0.652372
								245288_at	0.812654	2.1961	0.370044
								245289_at	0.721197	2.58434	0.279065
								245290_at	0.717054	5.00549	0.143254
								245291_at	0.724105	1.05445	0.686711
								245292_at	0.486041	0.588674	0.825653
								245293_at	1.37738	1.91909	0.717724
								245294_at	1.16748	2.15514	0.541717
								245295_at	0.698862	0.846364	0.825723
								245296_at	5.44503	3.70798	1.46846
								245297_at	0.783724	0.232717	3.36771
								245299_at	0.536772	0.657706	0.816127
								245301_at	1.02285	2.09891	0.487322
								245302_at	0.644219	1.52907	0.421315
								245303_at	0.80226	0.838983	0.956229
								245304_at	0.791572	0.307585	2.57351
								245305_at	1.26327	0.369301	3.4207
								245307_at	0.750553	2.50562	0.299548
								245308_at	1.29371	3.15821	0.409635
								245309_at	1.35024	0.26922	5.01538
								245310_at	0.364125	0.118167	3.08144
								245311_at	0.658432	0.360411	1.82689
								245312_at	0.558874	0.461182	1.21183
								245313_at	1.05234	0.590319	1.78266
								245314_at	1.44327	1.66228	0.86825
								245315_at	1.65614	2.48299	0.666993
								245316_at	1.04503	1.1908	0.877588
								245317_at	0.766879	1.15891	0.661727
								245318_at	2.02011	2.25333	0.8965
								245319_at	0.637726	0.464531	1.37284
								245320_at	1.12241	1.30624	0.859267
								245321_at	0.714829	5.23528	0.136541
								245323_at	1.12749	0.361473	3.11915
								245324_at	1.25222	2.78112	0.450258
								245325_at	0.558103	0.644708	0.865668
								245326_at	1.89342	1.13824	1.66346
								245329_at	5.98796	1.53417	3.90307
								245330_at	0.4808	2.87138	0.167445
								245331_at	0.374397	0.559934	0.668645
								245332_at	0.674506	0.566075	1.19155
								245333_at	0.321129	0.214426	1.49762
								245334_at	1.10914	0.439791	2.52197
								245336_at	0.47667	0.151479	3.14678
								245337_at	0.56112	0.331329	1.69354
								245338_at	0.851622	0.877943	0.970019
								245340_at	0.894015	0.315733	2.83156
								245341_at	0.654206	0.872664	0.749665
								245342_at	0.979406	2.62656	0.372886
								245344_at	0.68893	0.93692	0.735314
								245346_at	1.31341	16.2184	0.0809822
								245347_at	1.74314	2.35786	0.739291
								245348_at	0.962856	0.608141	1.58328
								245349_at	0.828674	0.45142	1.83571
								245350_at	1.59026	1.68269	0.945071
								245351_at	0.648692	2.12262	0.305609
								245352_at	0.8543	3.75433	0.227551
								245354_at	1.34901	4.06415	0.331929
								245355_at	1.64998	3.63614	0.453773
								245356_at	0.534353	2.10945	0.253314
								245357_at	0.347671	1.4044	0.247558
								245358_at	1.0071	4.35813	0.231087
								245359_at	2.31881	1.59889	1.45026
								245360_at	1.20506	1.95717	0.615716
								245361_at	0.693447	0.13239	5.23792
								245362_at	0.818805	0.278694	2.93801
								245363_at	1.11313	0.696359	1.59851
								245365_at	0.725669	2.18632	0.331914
								245366_at	0.584405	1.16622	0.501111
								245368_at	0.891911	0.870293	1.02484
								245370_at	0.682761	0.158836	4.29854
								245372_at	0.352572	0.412329	0.855073
								245373_s_at	0.550917	2.84685	0.193518
								245374_at	0.979136	0.999814	0.979318
								245383_at	0.589128	0.338926	1.73822
								245384_at	0.857837	0.717193	1.1961
								245385_at	0.697488	0.228977	3.0461
								245386_at	1.13373	0.176658	6.41767
								245387_at	1.07467	4.66044	0.230594
								245388_at	0.912405	0.762038	1.19732
								245390_at	1.22618	0.958914	1.27872
								245391_at	0.624336	0.588361	1.06115
								245393_at	2.46308	1.29643	1.8999
								245394_at	1.18356	0.517629	2.2865
								245395_at	1.61122	1.18907	1.35502
								245396_at	0.326059	0.466546	0.698878
								245397_at	0.462883	0.771711	0.599814
								245398_at	1.45677	3.29719	0.441822
								245399_at	1.34948	2.80051	0.481869
								245400_at	0.85792	7.63632	0.112347
								245401_at	2.85072	0.312616	9.11893
								245405_at	1.14271	2.17548	0.525267
								245407_at	0.601536	1.3773	0.436751
								245408_at	0.855161	0.619728	1.3799
								245413_at	1.26954	1.79043	0.70907
								245414_at	1.35079	0.557795	2.42166
								245415_at	1.07815	2.23008	0.483457
								245416_at	1.29517	0.908261	1.42599
								245418_at	0.88982	1.59158	0.559078
								245421_at	1.17464	0.723519	1.62351
								245422_at	0.75295	1.29819	0.58
								245425_at	0.356997	0.412628	0.865178
								245426_at	1.24549	1.01009	1.23306
								245427_at	1.21085	2.64869	0.457152
								245428_at	1.30165	0.505472	2.57511
								245430_at	1.08237	1.93503	0.559353
								245431_at	0.668007	2.12593	0.314218
								245432_at	1.63201	7.57494	0.215449
								245433_at	1.22531	1.10188	1.11202
								245434_at	0.990278	3.97917	0.248866
								245438_at	1.36508	1.42857	0.955556
								245439_at	1.23468	1.43564	0.860018
								245442_at	0.666777	0.476335	1.39981
								245445_at	1.04893	0.315112	3.32874
								245446_at	1.24449	1.82261	0.682804
								245448_at	0.988207	0.410517	2.40723
								245450_at	0.104599	0.201045	0.520274
								245451_at	1.32531	0.527087	2.51441
								245456_at	0.940781	4.09178	0.22992
								245460_at	0.785495	3.40986	0.23036
								245462_at	1.22667	0.98	1.2517
								245464_at	0.888562	1.45103	0.612366
								245474_at	1.53288	2.45857	0.623486
								245477_at	1.01578	1.39206	0.729698
								245478_at	1.29357	2.88816	0.447886
								245479_at	1.31565	0.620997	2.1186
								245480_at	1.02593	3.15016	0.325677
								245481_at	1.17752	1.35104	0.871564
								245482_at	0.736014	2.78562	0.264219
								245483_at	0.972162	4.4862	0.216701
								245484_at	0.60469	0.898449	0.673037
								245487_at	1.57755	0.881832	1.78894
								245489_at	1.00288	1.42507	0.703741
								245493_at	1.86238	1.07478	1.7328
								245494_at	1.50852	0.640414	2.35554
								245496_at	0.938947	1.10526	0.849524
								245501_at	0.895477	0.825754	1.08444
								245502_at	1.21323	1.26012	0.962793
								245504_at	0.295192	0.23932	1.23346
								245505_at	0.694121	0.13413	5.17497
								245506_at	0.375346	0.171618	2.1871
								245512_at	0.984083	1.06767	0.921707
								245513_at	0.371215	1.03452	0.358828
								245514_at	0.609715	0.228994	2.66257
								245517_at	0.999257	0.90156	1.10836
								245521_at	0.875529	1.65114	0.530256
								245523_at	1.40053	0.32728	4.27929
								245524_at	1.10132	0.642936	1.71295
								245525_at	0.479949	0.286898	1.67289
								245526_at	0.618287	0.679971	0.909285
								245528_at	1.19483	0.634466	1.88321
								245532_at	0.753749	2.51946	0.29917
								245533_at	1.47044	2.78705	0.527597
								245541_at	0.999276	1.11984	0.892338
								245543_at	1.00091	2.03426	0.492026
								245557_at	1.19018	1.09247	1.08944
								245562_at	1.10312	1.25727	0.877392
								245563_at	1.4532	0.869109	1.67205
								245564_at	1.40051	0.717474	1.952
								245565_at	0.994485	2.11351	0.470537
								245566_at	1.75992	0.355697	4.9478
								245569_at	0.47709	0.555857	0.858296
								245571_at	0.346378	0.208459	1.66161
								245572_at	0.657613	1.8624	0.353099
								245574_at	0.762192	0.536301	1.4212
								245575_at	1.18464	1.24869	0.948707
								245578_at	1.10714	0.634439	1.74507
								245583_at	0.753873	0.546816	1.37866
								245588_at	0.77933	1.63722	0.476008
								245592_at	0.985497	0.323988	3.04177
								245593_at	0.828248	0.564364	1.46758
								245594_at	0.670563	2.23167	0.300476
								245597_at	0.749123	0.905702	0.827119
								245600_at	1.55701	2.37327	0.65606
								245601_at	0.844828	1.58664	0.532464
								245602_at	0.744131	0.441542	1.6853
								245605_at	1.98295	2.31139	0.857904
								245608_at	0.997795	0.87004	1.14684
								245610_at	1.14669	0.563091	2.03641
								245612_at	1.42053	2.3817	0.596437
								245616_at	0.83593	1.11297	0.751081
								245618_at	0.814276	0.860542	0.946237
								245621_at	0.879357	2.02198	0.434898
								245623_s_at	0.790531	1.49247	0.52968
								245625_at	1.09064	5.99236	0.182004
								245626_at	0.681475	0.863712	0.789007
								245627_at	0.696243	2.21592	0.3142
								245629_at	0.505109	0.448404	1.12646
								245631_at	1.16487	1.30611	0.891863
								245632_at	0.764223	1.32743	0.575714
								245633_at	1.28566	1.00799	1.27548
								245635_at	1.13519	1.0207	1.11217
								245637_at	0.883526	1.56062	0.566138
								245638_s_at	1.02202	0.539709	1.89365
								245639_at	0.259104	0.589918	0.439219
								245641_at	1.81887	1.76518	1.03041
								245642_at	1.42975	0.450586	3.1731
								245644_at	1.1645	0.941929	1.23629
								245645_at	1.09677	2.34041	0.468625
								245649_at	0.974816	2.02964	0.48029
								245651_s_at	1.29696	1.52338	0.851366
								245654_at	1.63112	0.840778	1.94002
								245657_at	0.654402	1.49409	0.437995
								245659_at	0.641152	1.35171	0.474326
								245660_at	1.74517	0.571244	3.05504
								245662_at	0.688235	1.43571	0.479368
								245665_at	0.508589	0.106154	4.79107
								245666_at	1.90279	1.00941	1.88506
								245667_at	2.22285	2.15344	1.03223
								245668_at	2.2135	5.10311	0.433755
								245671_at	0.936391	0.508745	1.84059
								245678_at	0.652563	0.430862	1.51455
								245679_at	0.931587	1.66716	0.558788
								245681_at	0.831912	1.01264	0.821531
								245683_at	0.993445	1.48212	0.670285
								245684_at	0.661471	3.05753	0.216342
								245685_at	1.35552	0.757521	1.78941
								245686_at	1.3716	4.95468	0.276829
								245687_at	0.836364	1.52413	0.54875
								245688_at	0.797996	0.984375	0.810662
								245690_at	0.958388	0.846103	1.13271
								245691_at	0.898466	0.552228	1.62698
								245692_at	0.695599	0.301243	2.3091
								245693_at	0.263682	0.517981	0.509057
								245694_at	1.1603	1.12406	1.03224
								245695_at	0.925271	0.721029	1.28326
								245696_at	0.543044	0.411962	1.31819
								245699_at	1.41142	0.759942	1.85728
								245701_at	0.845985	5.08686	0.166308
								245702_at	0.614652	0.952799	0.645101
								245704_at	1.19349	0.805606	1.48148
								245710_at	1.699	0.64748	2.62402
								245711_at	0.814144	0.29894	2.72344
								245712_at	1.05962	1.70919	0.619952
								245714_at	0.696483	3.67489	0.189525
								245715_s_at	1.16504	1.46543	0.795018
								245716_at	1.03089	1.68822	0.610635
								245718_at	0.917147	0.68618	1.3366
								245721_s_at	0.664654	1.08268	0.6139
								245724_at	0.720688	1.15246	0.625347
								245729_at	1.25007	1.5875	0.787445
								245730_at	1.80369	1.57256	1.14698
								245731_at	2.1296	1.34393	1.58461
								245732_at	1.12697	0.726129	1.55202
								245733_at	1.45938	0.983668	1.48361
								245734_at	0.53976	0.487461	1.10729
								245736_at	0.815859	1.28525	0.634785
								245739_at	0.934696	0.46891	1.99334
								245742_at	1.08974	2.89163	0.376859
								245743_at	1.12913	0.971471	1.16229
								245744_at	0.728825	1.99641	0.365067
								245745_at	0.58549	2.30213	0.254325
								245746_at	1.20736	0.993831	1.21485
								245747_at	0.259282	0.259321	0.999851
								245748_at	0.931072	2.7448	0.339213
								245749_at	3.83046	10.1364	0.377892
								245750_at	1.06791	0.388314	2.75013
								245751_s_at	0.958034	3.58993	0.266867
								245755_at	0.597772	0.185428	3.22374
								245756_at	0.612022	1.74199	0.351335
								245757_at	1.34789	0.955311	1.41094
								245759_at	0.608529	2.17453	0.279844
								245760_s_at	1.24147	1.32431	0.937446
								245761_at	0.693737	0.14363	4.83004
								245763_at	0.960057	0.42475	2.26029
								245764_s_at	0.981793	1.84244	0.532877
								245765_at	1.28108	5.35191	0.239369
								245768_at	2.10124	5.68571	0.369565
								245769_at	1.45759	0.599066	2.43311
								245770_at	1.22322	1.28291	0.953474
								245771_at	1.74152	1.11915	1.55612
								245772_at	1.18201	0.724706	1.63102
								245773_at	1.05919	0.87251	1.21396
								245774_at	0.930807	1.98723	0.468394
								245775_at	1.10391	3.41696	0.323067
								245776_at	1.42493	0.341189	4.17636
								245777_at	0.346164	0.616941	0.561098
								245778_at	0.819792	0.32909	2.49109
								245780_at	1.25924	1.75154	0.718935
								245781_at	0.506214	1.07156	0.472409
								245784_at	1.169	0.726836	1.60834
								245786_at	1.06315	0.450571	2.35957
								245787_at	1.42315	11.5736	0.122965
								245788_at	1.36495	0.330899	4.12498
								245789_at	0.550794	0.969547	0.568094
								245790_at	1.12692	2.1871	0.515257
								245791_at	1.14344	0.196123	5.83021
								245793_at	1.02868	0.996813	1.03197
								245794_at	0.833498	0.562252	1.48243
								245795_at	0.467181	1.23313	0.378859
								245796_at	0.877039	3.34033	0.262561
								245797_at	0.573404	0.725905	0.789916
								245803_at	1.23358	3.00675	0.41027
								245806_at	1.02966	1.27112	0.810037
								245807_at	1.70538	0.432076	3.94695
								245809_at	1.30757	0.90118	1.45095
								245816_at	0.75693	1.80597	0.419126
								245817_at	0.824074	2.81111	0.293149
								245818_at	1.09498	0.829928	1.31936
								245821_at	0.86008	3.61771	0.237742
								245822_at	1.37757	4.04338	0.340698
								245825_at	1.46183	0.814558	1.79462
								245830_at	0.428848	0.445318	0.963017
								245831_at	0.990741	1.07639	0.92043
								245832_at	1.34915	1.13401	1.18972
								245840_at	2.41519	0.607718	3.97419
								245841_s_at	0.962824	2.64144	0.364507
								245843_at	1.01121	0.597091	1.69356
								245844_at	1.26473	1.00746	1.25536
								245845_at	1.00833	2.12823	0.473787
								245846_at	1.37684	1.34605	1.02287
								245848_at	1.45996	1.39457	1.04689
								245851_at	1.07577	1.77747	0.605223
								245852_at	1.82578	2.27342	0.803098
								245853_at	1.9407	1.48936	1.30304
								245854_at	1.38902	1.60805	0.863792
								245855_at	0.832827	2.42629	0.343251
								245861_at	1.0352	0.61062	1.69533
								245862_at	1.11295	3.38491	0.328797
								245863_s_at	0.906364	1.31659	0.688417
								245866_s_at	0.500446	0.489857	1.02162
								245867_at	1.10139	3.54658	0.310549
								245868_at	0.71961	2.57403	0.279565
								245872_at	0.840505	0.832186	1.01
								245873_at	0.691926	0.514695	1.34434
								245876_at	0.816344	2.16912	0.376347
								245879_at	1.18038	0.952924	1.23869
								245881_at	0.962825	3.03996	0.316723
								245885_at	1.59055	3.39994	0.467817
								245886_at	0.549346	0.809186	0.678887
								245887_at	1.18864	1.18242	1.00527
								245888_at	0.926007	1.37967	0.67118
								245891_at	1.47042	2.12083	0.693324
								245893_at	0.376793	0.200193	1.88215
								245894_at	0.768049	2.47304	0.310569
								245895_at	0.824353	0.904768	0.911121
								245896_at	0.38905	0.360363	1.0796
								245897_at	1.0355	1.79068	0.578273
								245898_at	0.978571	0.963616	1.01552
								245900_at	1.12647	1.03559	1.08775
								245901_at	0.939587	3.10314	0.302786
								245904_at	1.24947	0.519377	2.40571
								245905_at	0.337527	1.22741	0.27499
								245906_at	1.07507	0.490652	2.19111
								245909_at	0.948498	0.907725	1.04492
								245910_at	1.26461	0.709647	1.78203
								245911_at	1.36739	5.13962	0.266049
								245913_at	1.00433	1.27043	0.79054
								245914_at	1.25749	0.92064	1.36589
								245915_s_at	1.16896	6.42445	0.181954
								245917_at	0.686167	1.73744	0.39493
								245924_at	0.478698	0.480212	0.996848
								245925_at	0.317669	0.41146	0.772053
								245926_at	0.731836	1.77444	0.412433
								245928_s_at	1.98661	12.6396	0.157174
								245929_at	0.838568	0.971891	0.862821
								245930_at	0.483011	0.240832	2.0056
								245933_at	1.00465	2.50552	0.400975
								245934_at	1.56939	0.831607	1.88718
								245935_at	1.05714	1.59253	0.663812
								245936_at	1.26733	1.02619	1.23498
								245937_at	1.42654	1.5782	0.903904
								245938_at	1.00369	2.04391	0.491065
								245939_at	0.896852	3.42485	0.261866
								245940_at	0.331023	0.24963	1.32605
								245941_at	1.33086	1.3867	0.959729
								245943_at	1.29615	0.724768	1.78836
								245947_at	1.10601	0.417623	2.64835
								245948_at	1.02115	7.04438	0.14496
								245949_at	1.05305	0.894011	1.17789
								245950_at	2.08535	1.00747	2.06989
								245951_at	1.20231	3.72478	0.322788
								245952_at	1.13295	3.83366	0.295527
								245956_s_at	2.25948	7.4016	0.305268
								245957_at	1.09886	2.09344	0.524909
								245960_at	1.5228	2.28024	0.667826
								245971_at	1.27608	0.816248	1.56334
								245972_at	1.34929	1.13284	1.19107
								245975_at	0.729596	0.585975	1.2451
								245976_at	0.577734	0.288744	2.00085
								245977_at	1.18529	0.643966	1.84061
								245980_at	0.828791	0.997482	0.830883
								245981_at	1.10237	1.50135	0.734255
								245983_at	1.17612	1.69211	0.695061
								245984_at	0.862297	1.10174	0.782669
								245985_at	0.938606	3.74481	0.250642
								245986_at	1.19337	1.73447	0.688028
								245987_at	0.760526	0.68946	1.10308
								245988_at	1.18112	1.69648	0.696219
								245989_s_at	1.02017	5.73253	0.177961
								245991_at	1.14443	0.970409	1.17933
								245993_at	1.29072	4.23496	0.304776
								245998_at	1.78258	4.25216	0.419217
								245999_at	1.69124	1.21065	1.39697
								246003_at	1.45975	2.60477	0.560414
								246004_at	5.32186	9.14867	0.581709
								246005_at	0.963843	0.619755	1.5552
								246006_at	0.744466	1.74435	0.426788
								246007_at	0.772695	0.337612	2.28871
								246008_at	0.381427	0.145777	2.61651
								246009_at	1.29295	0.511393	2.5283
								246010_at	1.23882	0.980098	1.26397
								246011_at	2.62895	2.46798	1.06522
								246012_at	1.20045	0.614282	1.95423
								246015_at	1.30721	0.820307	1.59356
								246017_at	1.22432	2.10668	0.58116
								246018_at	1.42232	0.195949	7.25865
								246019_at	1.00984	1.30356	0.774681
								246020_at	0.388678	0.509945	0.762195
								246021_at	1.15872	2.2838	0.507365
								246026_at	0.790469	1.18304	0.668165
								246027_at	1.02473	0.5714	1.79337
								246028_at	0.864386	1.73555	0.498048
								246029_at	0.79582	2.78574	0.285677
								246030_at	1.2592	0.924018	1.36274
								246031_at	0.616984	2.43045	0.253856
								246033_at	0.766834	2.55215	0.300466
								246034_at	0.946193	0.840584	1.12564
								246035_at	0.957863	2.99601	0.319713
								246036_at	1.08882	2.1201	0.513572
								246037_at	1.30069	1.73243	0.75079
								246038_s_at	1.15243	0.979665	1.17635
								246039_at	1.1182	1.42542	0.784469
								246040_at	1.16187	0.809261	1.43571
								246041_at	0.98295	2.67503	0.367453
								246042_at	0.880217	1.25837	0.69949
								246043_at	1.35843	0.550413	2.46803
								246044_at	0.910596	3.01937	0.301585
								246045_at	0.867981	2.01523	0.43071
								246050_s_at	0.78236	2.76235	0.283222
								246051_at	0.87234	2.73048	0.319483
								246053_at	1.22188	1.1772	1.03796
								246055_at	3.18707	19.3138	0.165016
								246056_at	0.847352	0.859813	0.985507
								246057_at	1.05587	1.14547	0.921778
								246058_at	0.847342	1.48656	0.570003
								246059_at	1.3137	0.83634	1.57077
								246060_at	1.45737	0.887831	1.64149
								246062_at	0.695108	4.92235	0.141215
								246064_at	1.18682	2.82997	0.419376
								246066_at	1.03444	1.96338	0.526866
								246068_at	0.909788	2.01232	0.45211
								246069_at	0.78939	1.90083	0.415287
								246070_at	0.684754	0.277979	2.46333
								246071_at	0.486222	0.437538	1.11127
								246072_at	0.879904	0.743395	1.18363
								246073_at	0.711393	0.170412	4.17455
								246074_at	1.12054	0.710242	1.57769
								246075_at	0.87931	1.77992	0.494017
								246076_at	1.19101	9.51169	0.125215
								246081_s_at	0.756192	1.52404	0.496176
								246087_at	0.754001	0.544791	1.38402
								246088_at	1	5.4043	0.185038
								246089_at	0.720423	0.893702	0.806111
								246090_at	0.533333	5.35391	0.0996157
								246091_at	0.898601	1.78191	0.504292
								246092_at	0.530099	0.4963	1.0681
								246095_at	1.38494	1.52557	0.907821
								246097_at	1.1336	0.756073	1.49933
								246098_at	0.951515	1.25818	0.756262
								246099_at	2.32462	2.91261	0.798123
								246103_at	1.04388	1.24209	0.840419
								246108_at	1.10846	1.27513	0.869294
								246109_at	1.43159	0.446099	3.20913
								246110_at	0.496779	1.27597	0.389336
								246111_at	1.02782	0.662538	1.55134
								246112_at	0.842722	0.989973	0.851258
								246114_at	0.375495	1.4062	0.267029
								246115_at	1.02009	1.60061	0.637311
								246119_at	1.10609	2.56907	0.430541
								246120_at	0.972772	2.05879	0.472498
								246122_at	1.19451	2.94279	0.40591
								246124_at	1.18335	1.6808	0.704041
								246125_at	0.872154	0.638025	1.36696
								246126_at	0.883346	1.27382	0.693463
								246131_at	1.32347	1.28597	1.02916
								246133_at	1.18388	0.778139	1.52142
								246134_at	1.04776	0.666787	1.57135
								246135_at	1.62072	1.62589	0.996821
								246139_at	0.729677	1.56	0.467742
								246140_at	1.29558	1.1981	1.08136
								246143_at	1.41211	1.40769	1.00314
								246144_at	1.0004	0.611945	1.63479
								246146_at	1.07886	0.566702	1.90375
								246147_s_at	0.745771	3.36358	0.221719
								246148_at	0.991431	1.48843	0.666091
								246150_at	1.71996	0.706362	2.43495
								246153_s_at	1.15999	6.07037	0.19109
								246154_at	0.905109	6.09791	0.148429
								246155_at	0.779399	1.08991	0.715101
								246156_at	1.23378	0.504928	2.44347
								246157_at	1.24394	3.16998	0.392414
								246158_at	0.578193	0.464649	1.24436
								246159_at	0.884089	0.556325	1.58916
								246160_at	0.941839	1.81244	0.519652
								246161_at	0.661455	2.06279	0.320661
								246162_at	0.840108	2.60434	0.322581
								246169_at	0.938811	0.92701	1.01273
								246170_at	0.624002	1.41927	0.439664
								246171_at	0.650916	1.54948	0.420087
								246173_s_at	1.0604	2.75738	0.384569
								246180_at	1.07417	3.83966	0.279757
								246184_at	2.92053	1.74886	1.66996
								246185_at	0.861285	0.848452	1.01513
								246187_at	1.32138	0.664343	1.98901
								246189_at	1.12995	0.914143	1.23607
								246190_at	0.887179	1.99769	0.444102
								246191_at	0.872577	2.90119	0.300766
								246192_at	0.990351	1.5963	0.620405
								246193_at	1.23285	0.909296	1.35583
								246194_at	0.592201	1.31362	0.450814
								246195_at	0.244904	0.329491	0.743278
								246197_at	0.287317	0.360082	0.797923
								246198_at	0.891822	1.76489	0.505313
								246199_at	1.17234	1.44197	0.813012
								246200_at	1.22496	0.53477	2.29062
								246201_at	1.47225	1.90429	0.773124
								246202_at	0.767572	0.704371	1.08973
								246204_at	0.41981	0.531568	0.789758
								246205_at	1.52201	0.798679	1.90566
								246207_at	1.23546	0.961572	1.28484
								246209_at	0.971805	2.38017	0.408292
								246211_at	0.58881	3.71958	0.1583
								246212_at	0.799388	0.976606	0.818538
								246213_at	1.03919	1.13702	0.913957
								246214_at	1.77262	0.995833	1.78004
								246215_at	0.708027	0.519732	1.36229
								246216_at	0.866575	0.92022	0.941704
								246217_at	1.26087	0.811992	1.55281
								246218_at	0.223693	0.403856	0.553893
								246219_at	1.12332	3.46593	0.324103
								246220_at	1.07368	0.819981	1.3094
								246221_at	0.950195	4.26636	0.222718
								246222_at	1.46399	0.988263	1.48138
								246223_at	1.32038	1.57632	0.837634
								246226_at	0.721463	1.12134	0.643394
								246231_at	0.676386	1.25852	0.537445
								246232_at	0.817552	2.27494	0.359373
								246233_at	0.937234	0.487895	1.92097
								246234_at	0.610789	1.0379	0.588488
								246237_at	0.935526	1.12299	0.833066
								246238_at	1.14939	1.81646	0.632764
								246239_at	1.17695	0.698001	1.68617
								246240_at	1.05746	0.589712	1.79318
								246243_at	1.30418	0.777064	1.67835
								246244_at	1.27941	0.684826	1.86823
								246245_at	1.01814	1.62993	0.624652
								246247_at	0.838879	2.01292	0.416748
								246249_at	1.28317	0.939546	1.36573
								246251_at	0.332646	0.82265	0.404359
								246253_at	1.17497	7.87984	0.14911
								246255_at	1.23321	1.77425	0.695058
								246257_at	0.884239	2.50598	0.352852
								246259_at	0.850629	1.14057	0.745795
								246260_at	0.594752	0.59515	0.999332
								246261_at	0.695811	1.35246	0.514478
								246263_at	1.2588	2.19193	0.574287
								246265_at	0.41061	0.535974	0.766102
								246266_at	1.09713	2.07148	0.529635
								246267_at	0.737329	0.571622	1.28989
								246268_at	0.709413	1.22758	0.577898
								246269_at	0.838493	1.58883	0.527742
								246270_at	1.3156	0.472335	2.78532
								246275_at	1.18535	1.36969	0.865416
								246276_at	0.979752	1.19832	0.817603
								246278_at	0.875836	0.980297	0.89344
								246280_at	0.717811	1.00599	0.71354
								246281_at	1.10102	2.89066	0.380889
								246283_at	0.911007	2.37207	0.384055
								246284_at	1.32422	7.24823	0.182696
								246285_at	1.01355	1.74143	0.582018
								246286_at	0.91139	3.06219	0.297627
								246287_at	1.51144	0.835028	1.81005
								246288_at	0.935395	2.24047	0.417498
								246289_at	1.26015	1.49835	0.841023
								246290_at	0.664712	0.400909	1.65801
								246291_at	0.75082	0.899727	0.834497
								246292_at	1.73925	2.4638	0.705923
								246293_at	1.06459	0.860158	1.23767
								246294_at	2.03034	0.980539	2.07064
								246295_at	1.0635	1.1184	0.950915
								246296_at	0.989451	1.95095	0.507164
								246298_at	0.850549	2.30934	0.368308
								246300_at	1.12951	1.02744	1.09934
								246301_at	0.762491	2.60151	0.293095
								246302_at	2.19702	1.69391	1.29701
								246303_at	0.999265	1.35507	0.737427
								246304_at	1.0491	5.50317	0.190636
								246305_at	0.640906	0.807898	0.793301
								246306_at	1.34605	0.912717	1.47477
								246307_at	1.15346	2.56033	0.450512
								246308_at	1.52074	2.94117	0.517052
								246309_at	0.865601	1.81483	0.476959
								246310_at	0.601427	1.31877	0.456051
								246311_at	0.436423	1.65664	0.263439
								246312_at	0.879423	1.20249	0.731335
								246314_at	0.94641	2.02055	0.468392
								246317_at	1.0927	0.924088	1.18246
								246318_at	1.09091	2.69707	0.40448
								246319_at	0.575962	2.34175	0.245953
								246320_at	0.864191	3.03395	0.28484
								246321_at	0.523143	0.225649	2.3184
								246322_at	1.32418	9.34009	0.141774
								246324_at	1.64023	1.42351	1.15224
								246326_at	1.4422	0.595262	2.42281
								246327_at	0.784232	1.54288	0.508292
								246328_at	0.957513	0.76174	1.25701
								246329_at	1.0828	0.403533	2.6833
								246330_at	0.799163	1.11967	0.713752
								246331_at	0.527473	2.79808	0.188513
								246334_at	1.17558	1.19907	0.980409
								246335_at	1.16987	0.861954	1.35723
								246339_at	0.875851	1.83308	0.477803
								246340_s_at	2.74938	8.10891	0.339056
								246343_at	1.13173	2.09308	0.540703
								246344_at	0.574025	0.687066	0.835473
								246345_at	0.796693	0.723371	1.10136
								246347_at	1.15754	1.06902	1.08281
								246348_at	0.890785	0.87884	1.01359
								246350_at	1.11054	0.866071	1.28228
								246351_at	1.26005	1.35352	0.930942
								246359_x_at	1.01028	0.707905	1.42714
								246370_at	3.70869	0.610219	6.07764
								246371_at	0.759331	0.944766	0.803723
								246376_at	0.25517	0.543671	0.469345
								246378_at	0.282105	0.429993	0.656068
								246379_s_at	0.977573	0.902005	1.08378
								246384_at	0.659853	0.256626	2.57126
								246390_at	0.692831	0.507008	1.36651
								246391_at	1.15334	0.645495	1.78675
								246393_at	1.15592	0.322853	3.58034
								246394_at	0.286978	0.34822	0.824127
								246396_at	0.388607	0.988456	0.393146
								246398_at	1.22848	0.935839	1.31271
								246399_at	1.10985	3.16383	0.350793
								246400_at	0.75575	0.532698	1.41872
								246403_at	0.911739	0.744042	1.22539
								246404_at	1.17124	0.622753	1.88074
								246405_at	10.1046	0.5625	17.9637
								246408_at	1.29175	2.12909	0.606714
								246409_at	1.58708	1.66854	0.951178
								246410_at	0.618072	0.135473	4.56234
								246412_at	1.87025	0.807383	2.31643
								246417_at	0.633799	2.55398	0.248161
								246420_at	0.778296	2.00583	0.388016
								246421_at	1.18591	1.80819	0.655857
								246422_at	1.0009	0.971721	1.03003
								246424_at	0.961882	1.78588	0.538603
								246425_at	0.875386	0.572332	1.52951
								246427_at	0.787972	1.50983	0.521895
								246432_at	0.916667	2.20455	0.415808
								246434_at	1.26363	1.97799	0.638845
								246436_at	1.20244	3.54566	0.339129
								246439_at	1.40123	0.646626	2.16698
								246441_at	0.507626	0.24681	2.05674
								246442_at	0.703247	0.359331	1.9571
								246443_at	0.932607	0.78828	1.18309
								246444_at	0.937205	1.01587	0.922566
								246445_at	1.21534	0.764554	1.5896
								246446_at	1.41472	0.823056	1.71886
								246447_at	1.24378	2.50466	0.496586
								246448_at	1.13535	2.60296	0.436176
								246449_at	1.34775	1.15121	1.17072
								246450_at	0.905486	1.58675	0.570655
								246451_at	1.27132	0.858207	1.48137
								246452_at	0.751364	3.19023	0.23552
								246453_at	0.610993	1.05182	0.58089
								246454_at	0.727146	1.20782	0.60203
								246457_at	0.990943	1.47509	0.671783
								246460_at	0.984498	1.15019	0.855943
								246462_at	0.577724	0.844068	0.684452
								246463_at	1.2113	1.593	0.760387
								246464_at	0.821678	1.53934	0.533788
								246466_at	1.0554	1.25035	0.844088
								246469_at	0.628492	1.7081	0.367948
								246476_at	1.2691	2.64766	0.479328
								246478_at	1.32888	0.745257	1.78312
								246479_at	0.555269	0.350301	1.58512
								246480_at	0.769436	2.71645	0.28325
								246481_s_at	1.12666	1.04835	1.0747
								246482_at	0.851574	0.676124	1.25949
								246483_at	0.821123	0.858706	0.956233
								246484_at	1.17035	1.58149	0.740029
								246486_at	0.717024	0.598647	1.19774
								246487_at	0.499658	2.16737	0.230536
								246488_at	0.777628	1.04462	0.744413
								246489_at	1.06393	3.65017	0.291474
								246492_at	0.665037	1.22555	0.542643
								246493_at	0.83413	1.08072	0.77183
								246495_at	1.02682	0.473	2.17087
								246496_at	0.852105	2.63225	0.323717
								246497_at	1.22485	3.23031	0.379173
								246499_at	0.636566	2.06514	0.308244
								246500_at	0.925899	3.34721	0.276618
								246501_at	0.956092	0.523042	1.82794
								246502_at	0.828303	1.46378	0.565865
								246503_at	0.940163	1.49381	0.629371
								246505_at	0.697626	0.376185	1.85447
								246506_at	1.10905	0.662351	1.67441
								246507_at	0.730416	0.544842	1.3406
								246508_at	0.864896	3.3282	0.259869
								246510_at	1.20735	3.22067	0.374874
								246511_at	1.9676	1.8513	1.06282
								246513_at	0.868421	2.13369	0.407004
								246515_at	1.10019	0.881494	1.24809
								246516_at	1.16327	1.84286	0.631229
								246517_at	0.933185	0.823079	1.13377
								246518_at	0.824465	0.451606	1.82563
								246519_at	1.56406	0.855078	1.82915
								246521_at	0.943959	1.58676	0.594897
								246522_at	0.35853	0.312289	1.14807
								246523_at	0.789855	1.04721	0.754244
								246527_at	0.554631	0.657987	0.842922
								246528_at	1.40933	0.989387	1.42445
								246529_at	1.1658	2.25326	0.517384
								246532_at	2.2485	1.31213	1.71363
								246533_at	0.69417	0.606502	1.14455
								246536_at	0.732668	0.851082	0.860867
								246538_at	0.737589	0.240281	3.06969
								246539_at	0.33561	0.35417	0.947595
								246541_at	1.24988	0.92997	1.344
								246542_at	0.833442	0.473744	1.75927
								246546_at	1.06518	2.83986	0.375084
								246547_at	0.635672	1.32637	0.479257
								246548_at	0.475221	0.619269	0.76739
								246549_at	1.46454	0.860793	1.70139
								246550_at	1.52396	6.59627	0.231034
								246553_at	1.11175	0.892086	1.24624
								246554_at	0.572624	4.04601	0.141528
								246555_at	0.805436	2.30258	0.349798
								246559_at	1.12047	1.00223	1.11797
								246561_at	1.15678	0.720944	1.60453
								246562_at	0.925134	0.413603	2.23677
								246563_at	0.779029	0.229675	3.39188
								246564_at	0.77648	1.35079	0.574836
								246565_at	1.27535	0.640516	1.99113
								246566_at	1.20202	0.465326	2.58318
								246567_at	0.849041	2.20309	0.385387
								246568_at	0.909182	1.33832	0.679344
								246575_at	0.740078	1.22721	0.603056
								246576_at	0.855009	2.43915	0.350536
								246577_at	1.42547	1.55241	0.91823
								246580_at	1.15747	0.546322	2.11866
								246581_at	0.725558	0.14096	5.14725
								246583_at	0.823171	4.56494	0.180325
								246584_at	0.687939	0.630562	1.09099
								246591_at	1.07916	0.642789	1.67887
								246593_at	0.913311	1.21686	0.750546
								246594_at	0.909211	1.70196	0.534214
								246595_at	1.03798	8.45022	0.122835
								246596_at	0.724686	5.88689	0.123102
								246598_at	1.15442	0.840598	1.37333
								246600_at	1.51394	0.913077	1.65806
								246601_at	1.11518	0.767277	1.45342
								246603_at	1.42141	2.85905	0.497162
								246607_at	1.37757	2.89573	0.475723
								246611_at	0.583363	1.36102	0.428624
								246613_at	0.587308	3.56417	0.164781
								246619_at	1.09482	0.892817	1.22626
								246620_at	1.26238	1.9179	0.658209
								246621_at	0.937261	3.52522	0.265873
								246622_at	1.29924	0.583885	2.22516
								246623_at	1.24284	4.22033	0.29449
								246627_s_at	0.674132	3.55599	0.189576
								246628_at	0.930161	3.85569	0.241244
								246630_at	1.1496	0.213795	5.37713
								246631_at	1.51422	0.318356	4.75639
								246632_at	0.896043	0.659185	1.35932
								246634_at	0.763376	3.23249	0.236157
								246636_at	0.690293	2.72611	0.253216
								246644_at	1.41906	0.731012	1.94122
								246645_at	0.673745	1.43593	0.469204
								246650_at	1.14775	1.17953	0.973058
								246651_at	0.961739	3.93626	0.244328
								246653_at	0.855121	2.45028	0.348989
								246654_s_at	1.27265	1.1295	1.12674
								246660_at	0.862762	1.37702	0.626545
								246673_at	0.57787	2.79421	0.20681
								246674_at	0.548142	0.449956	1.21821
								246681_at	1.19471	0.71881	1.66207
								246682_at	1.41205	0.858581	1.64463
								246687_at	1.08573	0.905079	1.1996
								246699_at	0.283991	0.621739	0.456768
								246701_at	0.568008	5.12277	0.110879
								246702_at	0.782018	0.72347	1.08093
								246708_at	0.728598	0.561197	1.29829
								246728_at	1.03406	2.36893	0.436509
								246730_at	0.277529	0.273632	1.01424
								246732_at	1.39453	0.501242	2.78216
								246735_at	0.975183	0.694113	1.40494
								246736_at	0.786575	4.08692	0.192462
								246737_at	0.533887	0.894882	0.5966
								246738_at	1.34739	0.841973	1.60028
								246741_at	0.638658	1.69998	0.375685
								246742_at	0.575269	1.73059	0.332411
								246744_at	0.967418	0.231103	4.18609
								246745_at	0.711635	0.26716	2.6637
								246746_at	0.407197	0.244814	1.66329
								246747_at	1.14352	0.536753	2.13045
								246748_at	0.934066	1.39115	0.671433
								246749_at	1.42595	0.814333	1.75107
								246750_at	1.30976	0.354327	3.69648
								246755_at	1.25953	0.462813	2.72147
								246756_at	2.17562	8.2894	0.262458
								246758_at	0.467123	1.57746	0.296123
								246759_at	0.778422	1.47477	0.527827
								246760_at	1.23436	1.5746	0.78392
								246762_at	0.868343	1.79956	0.482532
								246763_at	0.923984	0.577849	1.599
								246767_at	0.785714	1.25252	0.627305
								246768_at	1.057	0.845462	1.2502
								246772_at	0.822626	0.619555	1.32777
								246775_at	1.03004	2.35889	0.436663
								246777_at	2.54293	0.715409	3.55451
								246778_at	0.923518	1.07337	0.860387
								246779_at	0.925412	1.37359	0.673719
								246780_at	1.18809	1.63076	0.72855
								246781_at	0.831454	0.845328	0.983587
								246782_at	1.01636	1.46649	0.693059
								246783_at	0.70998	0.548676	1.29399
								246784_at	0.357674	0.331194	1.07995
								246785_at	1.16147	1.77041	0.656041
								246789_at	1.11285	0.825459	1.34816
								246791_at	1.81413	2.09381	0.866425
								246792_at	1.2846	1.88403	0.681836
								246793_at	1.03916	0.974021	1.06688
								246796_at	0.664209	1.16439	0.570434
								246797_at	0.838235	0.372579	2.24982
								246799_at	1.10316	1.29316	0.853073
								246800_at	1.3499	13.6777	0.0986936
								246801_at	0.863142	1.67619	0.514943
								246803_at	0.895692	1.39881	0.640324
								246808_at	0.96875	0.568548	1.7039
								246809_s_at	0.99493	1.27044	0.78314
								246815_at	0.760029	0.502668	1.51199
								246818_at	0.693878	1.59317	0.435533
								246820_at	1.37583	0.743791	1.84975
								246821_at	2.08808	2.46438	0.847306
								246822_at	1.64666	0.7032	2.34167
								246824_at	0.551337	0.634167	0.869388
								246829_at	1.39088	14.2572	0.097556
								246830_at	0.700042	1.39645	0.501302
								246831_at	1.13766	6.06901	0.187455
								246832_at	1.32129	1.41733	0.932237
								246839_at	0.824547	0.153364	5.37639
								246840_at	1.23712	1.0947	1.1301
								246842_at	1.19656	0.192913	6.20261
								246843_at	0.652621	0.58546	1.11472
								246845_at	1.18191	2.62659	0.449978
								246846_at	0.913177	1.61592	0.565114
								246847_at	1.26257	1.42529	0.885835
								246849_at	0.964235	1.15057	0.838048
								246852_at	1.46585	2.19857	0.666731
								246856_at	1.12784	1.32513	0.851111
								246858_at	2.43754	1.23058	1.9808
								246860_at	0.267537	0.74944	0.356983
								246861_at	0.791391	1.08278	0.730887
								246862_at	1.12692	0.283063	3.98117
								246863_at	1.65942	1.96069	0.846345
								246864_at	1.1888	0.917995	1.295
								246865_s_at	1.09673	4.80804	0.228103
								246870_at	2.37071	1.5295	1.55
								246879_at	1.08619	1.42208	0.763802
								246880_s_at	1.50009	5.84826	0.256502
								246881_at	1.15529	2.48623	0.464673
								246885_at	1.21122	1.01752	1.19037
								246886_at	1.26497	0.678986	1.86303
								246888_at	0.869929	0.718411	1.21091
								246893_at	1.22222	1.71567	0.712389
								246895_at	0.435682	0.487031	0.894566
								246897_at	1.11944	2.01983	0.554225
								246901_at	0.979611	0.893137	1.09682
								246906_at	0.918652	1.96282	0.468027
								246907_at	0.996711	1.13346	0.879353
								246908_at	1.63138	4.68503	0.348212
								246909_at	0.965015	0.93105	1.03648
								246910_at	1.17125	0.942187	1.24312
								246911_at	1.36978	0.833822	1.64278
								246913_at	1.41444	0.780481	1.81226
								246917_at	0.463758	2.89764	0.160047
								246919_at	0.745571	4.51546	0.165115
								246921_at	0.435703	0.87708	0.496766
								246922_at	1.02834	0.746878	1.37685
								246923_at	1.52218	1.23004	1.2375
								246924_at	1.36175	1.16713	1.16675
								246926_at	1.1711	0.585371	2.00061
								246927_s_at	1.4803	2.55113	0.580254
								246928_at	0.759076	3.18193	0.238558
								246929_at	0.464704	1.12567	0.412826
								246930_at	0.82199	1.88201	0.436761
								246931_at	0.385754	0.607788	0.634685
								246932_at	0.501615	0.196957	2.54683
								246935_at	0.559487	1.57317	0.355644
								246936_at	0.498406	0.790648	0.630376
								246943_at	1.65607	2.80124	0.591191
								246944_at	0.607679	0.231219	2.62816
								246945_s_at	1.20749	1.32821	0.909105
								246946_at	0.671096	1.11161	0.603717
								246947_at	1.23227	0.613952	2.00711
								246950_at	0.920714	1.47547	0.624013
								246951_at	0.758389	1.92483	0.394003
								246952_at	1.41487	1.03506	1.36695
								246953_at	0.81434	2.41755	0.336845
								246954_at	0.658697	0.64861	1.01555
								246955_at	1.01738	2.22804	0.456627
								246957_at	1.04337	0.712324	1.46474
								246958_at	0.596709	6.95407	0.0858071
								246959_at	0.810107	6.68511	0.121181
								246960_at	1.1865	1.21002	0.980558
								246962_s_at	1.13167	3.28141	0.344873
								246964_at	0.773606	1.55119	0.498717
								246965_at	1.01702	0.593595	1.71332
								246968_at	0.65266	0.707756	0.922154
								246973_at	1.29475	0.92985	1.39243
								246974_at	1.55256	0.274973	5.64622
								246975_at	0.3362	0.2367	1.42036
								246976_s_at	1.5389	1.19185	1.29119
								246977_at	1.12397	3.50227	0.320927
								246980_at	1.15883	2.03783	0.568661
								246985_at	1.06238	1.80151	0.589717
								246986_at	1.33881	0.773744	1.7303
								246987_at	0.947579	1.4283	0.663431
								246989_at	0.823764	0.358945	2.29496
								246990_at	1.0651	7.34622	0.144986
								246995_at	1.06402	1.40059	0.759697
								246996_at	1.04792	0.66312	1.58029
								246997_at	0.176309	0.0631392	2.79238
								246998_at	0.91141	0.816289	1.11653
								246999_at	0.954416	1.75641	0.54339
								247000_at	0.52287	1.08842	0.480393
								247001_at	1.44837	0.726768	1.9929
								247002_at	1.10451	1.54518	0.714807
								247005_at	0.302204	0.430483	0.702011
								247006_at	1.59392	1.01022	1.5778
								247007_at	0.60882	1.11085	0.548064
								247008_at	0.486242	1.06348	0.457218
								247009_at	1.50275	0.356939	4.2101
								247010_at	1.12796	0.454708	2.48062
								247011_at	0.600398	0.51594	1.1637
								247012_at	0.865103	2.83174	0.305502
								247013_at	0.868129	3.23626	0.268251
								247014_at	0.845499	2.3823	0.354909
								247025_at	0.501471	1.7755	0.28244
								247026_at	1.76736	0.853685	2.07027
								247029_at	1.25281	0.861388	1.45441
								247032_at	0.977778	1.05906	0.923252
								247033_at	0.971447	3.10805	0.312559
								247034_at	0.60586	1.64266	0.368828
								247036_at	0.785445	1.48869	0.527609
								247037_at	1.14427	1.19208	0.959895
								247041_at	1.00503	1.41038	0.712598
								247042_at	0.655773	1.43971	0.455491
								247043_at	0.348231	0.774827	0.449431
								247044_at	1.24258	0.84504	1.47044
								247045_at	0.544458	1.8634	0.292186
								247048_at	1.03605	1.62747	0.636603
								247049_at	0.908638	0.310087	2.93027
								247052_at	0.942308	0.734323	1.28323
								247054_at	1.23288	1.35741	0.908257
								247057_at	1.13468	0.982394	1.15502
								247058_at	1.0965	2.13687	0.513131
								247060_at	1.17893	3.4694	0.339808
								247062_at	0.693756	1.15176	0.602345
								247063_at	1.39176	0.404351	3.44196
								247065_s_at	1.35257	0.728764	1.85598
								247067_at	1.16982	0.900192	1.29952
								247068_at	1.01712	0.3372	3.01636
								247069_at	0.911136	1.02714	0.887064
								247072_at	0.582663	0.284099	2.05092
								247073_at	1.36693	5.25971	0.259887
								247074_at	0.607802	0.387321	1.56924
								247075_at	0.782433	1.38534	0.564796
								247076_at	1.58046	4.22747	0.373854
								247077_at	1.55177	1.79411	0.864923
								247079_at	1.36306	2.43085	0.560734
								247080_at	1.60442	2.67983	0.598701
								247082_at	1.09276	2.65858	0.411031
								247083_at	0.568792	0.368169	1.54492
								247086_at	2.53026	1.75075	1.44524
								247089_at	0.980372	1.09595	0.894545
								247092_at	1.43716	1.2584	1.14206
								247095_at	2.14363	9.68244	0.221393
								247098_at	0.92772	0.85496	1.0851
								247101_at	1.86658	3.95614	0.471818
								247102_at	0.609555	0.410291	1.48566
								247105_at	0.827586	2.72586	0.303605
								247106_at	1.37795	1.69865	0.811201
								247107_at	1.34034	0.763484	1.75556
								247108_at	1.29218	1.24057	1.0416
								247109_at	1.60436	0.376676	4.25927
								247110_at	1.08459	0.753503	1.43939
								247111_at	0.373935	0.182335	2.05081
								247112_at	0.961274	0.98359	0.977312
								247113_at	0.858807	3.35753	0.255786
								247114_at	0.569482	0.896652	0.63512
								247115_at	0.617933	0.546268	1.13119
								247117_at	0.764224	2.98192	0.256286
								247118_at	0.634131	0.882838	0.718287
								247119_at	0.903409	1.2706	0.711012
								247120_at	2.14957	3.68371	0.583533
								247121_at	1.90507	1.99175	0.956478
								247123_at	1.30628	2.20735	0.591787
								247124_at	0.957194	2.76546	0.346125
								247125_at	2.21222	1.96509	1.12576
								247126_at	1.27717	1.76036	0.725519
								247128_at	1.00981	0.766293	1.31779
								247130_at	0.921032	3.79984	0.242387
								247131_at	1.16433	4.71904	0.24673
								247132_at	1.72933	3.00255	0.575955
								247135_at	0.846254	0.563844	1.50087
								247136_at	0.523702	0.319272	1.6403
								247137_at	2.16765	5.06848	0.427673
								247138_at	1.391	1.62549	0.855742
								247139_at	1.3992	3.41627	0.409569
								247140_at	0.637183	0.776535	0.820547
								247141_at	1.09448	0.983905	1.11239
								247147_at	1.10211	7.85294	0.140343
								247148_at	0.333263	2.03918	0.16343
								247149_at	1.71225	2.15215	0.7956
								247150_at	1.01143	1.50767	0.670857
								247151_at	0.982609	0.812319	1.20963
								247152_at	1.98712	5.17667	0.383861
								247153_at	1.05149	2.12004	0.495976
								247154_at	1.3284	0.500298	2.65523
								247156_at	0.649235	1.33424	0.486596
								247157_at	1.03473	2.62411	0.394315
								247158_at	0.722312	0.66996	1.07814
								247161_at	0.674198	1.83077	0.368259
								247162_at	0.325431	0.481518	0.675844
								247163_at	0.773534	0.568835	1.35986
								247164_at	0.815011	2.89588	0.281438
								247166_at	0.699271	1.46856	0.476161
								247167_at	0.925227	0.527254	1.7548
								247168_at	0.831632	0.380851	2.18361
								247169_at	0.814313	0.378513	2.15135
								247171_at	1.1687	0.532542	2.19457
								247172_at	1.28633	0.80732	1.59333
								247173_at	0.759533	3.59633	0.211197
								247174_at	0.881559	1.63006	0.540814
								247175_at	1.05795	2.41739	0.437643
								247176_at	0.787709	4.4402	0.177404
								247177_at	2.09753	0.716066	2.92925
								247179_at	0.972185	0.659106	1.47501
								247182_at	1.44553	0.841266	1.71829
								247183_at	1.26737	1.87645	0.675412
								247185_at	0.855739	0.757704	1.12938
								247186_at	0.655678	1.63309	0.401495
								247187_at	1.04219	1.44141	0.723035
								247188_at	0.343664	0.630785	0.54482
								247189_at	1.2691	1.01219	1.25382
								247190_at	0.557927	0.399295	1.39728
								247191_at	0.778422	3.86833	0.20123
								247192_at	1.1021	1.30347	0.845517
								247193_at	0.740564	1.11255	0.665645
								247194_at	0.730702	0.622257	1.17428
								247197_at	0.867672	2.47739	0.350237
								247198_at	0.949102	1.20434	0.788067
								247199_at	0.930414	1.51485	0.614197
								247201_at	0.998242	0.495251	2.01563
								247202_at	1.42015	1.81205	0.783725
								247206_at	0.939749	0.655722	1.43315
								247207_at	0.86721	0.682815	1.27005
								247208_at	2.28407	1.02094	2.23723
								247209_at	0.841546	0.90102	0.933993
								247210_at	0.932849	1.90984	0.488443
								247211_at	0.943341	0.250691	3.76297
								247212_at	0.270141	0.184365	1.46525
								247214_at	0.50083	0.209452	2.39114
								247216_at	1.44589	5.4457	0.265511
								247218_at	1.00729	4.81328	0.209273
								247219_at	0.766875	2.5133	0.305127
								247220_at	1.47641	1.48692	0.99293
								247221_at	0.757416	0.926587	0.817427
								247222_at	0.474486	2.59789	0.182643
								247232_at	0.533438	0.48697	1.09542
								247233_at	0.837122	0.717212	1.16719
								247237_at	1.41742	1.19238	1.18874
								247238_at	0.873836	2.44496	0.357403
								247239_at	1.31803	1.39541	0.944546
								247240_at	1.16387	0.544665	2.13686
								247241_at	0.731959	0.86038	0.850739
								247246_at	2.15018	1.2545	1.71398
								247247_at	1.05283	1.65011	0.638034
								247248_at	0.878	2.1885	0.401188
								247251_at	1.45622	1.57711	0.923342
								247252_at	0.52774	0.240184	2.19723
								247254_at	0.687658	0.326108	2.10869
								247255_at	1.34804	0.853275	1.57984
								247256_at	0.768975	1.14991	0.668729
								247257_at	0.937874	1.0857	0.86384
								247258_at	1.1095	0.242744	4.57067
								247259_at	1.0049	1.04513	0.961507
								247260_at	0.874206	1.68829	0.517804
								247261_at	0.431385	0.7608	0.567014
								247262_at	1.23438	2.82688	0.436656
								247263_at	0.977712	1.99703	0.489583
								247266_at	0.593263	1.10332	0.537706
								247267_at	0.620183	0.254469	2.43717
								247268_at	1.70398	0.984123	1.73147
								247270_at	0.988177	0.590394	1.67376
								247271_at	0.905148	3.40353	0.265944
								247272_at	1.23525	6.13773	0.201256
								247273_at	1.04211	2.99474	0.347979
								247274_at	1.02436	0.856061	1.1966
								247275_at	1.09166	1.53176	0.712683
								247276_at	1.08234	2.22247	0.486999
								247277_at	1.02918	0.868482	1.18504
								247278_at	0.83859	1.56853	0.534634
								247279_at	3.23935	3.28868	0.985001
								247280_at	2.35463	4.4111	0.533797
								247281_at	1.06792	1.18265	0.902992
								247282_at	1.30789	0.720157	1.81612
								247283_at	1.06098	2.40076	0.441934
								247284_at	1.77233	0.465582	3.8067
								247285_at	2.25215	1.39221	1.61767
								247286_at	1.49537	4.06562	0.367809
								247287_at	0.47567	0.271517	1.7519
								247288_at	0.943083	4.0334	0.233818
								247289_at	2.63832	1.09074	2.41884
								247291_at	1.17438	0.584507	2.00918
								247295_at	0.660862	0.904747	0.730439
								247296_at	0.77148	0.729425	1.05765
								247298_at	1.07677	1.56153	0.689561
								247300_at	1.18113	1.61045	0.733415
								247302_at	0.654468	0.612857	1.0679
								247303_at	1.22056	1.14475	1.06622
								247305_at	0.97566	0.195999	4.97788
								247306_at	1.06244	2.61157	0.40682
								247307_at	1.19789	6.18493	0.193678
								247309_at	1.08361	1.51568	0.714934
								247312_at	1.06877	1.43143	0.746644
								247313_at	1.61934	0.96956	1.67018
								247316_at	1.05709	1.80739	0.584872
								247319_at	1.08975	0.49705	2.19244
								247320_at	0.824551	0.763911	1.07938
								247321_s_at	0.737365	5.206	0.141637
								247322_at	0.849916	2.67813	0.317354
								247323_at	0.531019	0.74783	0.71008
								247324_at	0.788205	1.12524	0.700479
								247325_at	1.44222	3.44318	0.418862
								247327_at	1.27164	2.45149	0.518721
								247328_at	0.982477	0.668645	1.46936
								247330_at	0.673156	2.39516	0.281049
								247331_at	1.48033	0.853419	1.73459
								247332_at	1.17435	1.59963	0.734141
								247334_at	1.28643	2.63398	0.4884
								247336_at	0.957008	1.23399	0.775542
								247338_at	0.938653	1.50962	0.62178
								247340_at	0.863429	1.73331	0.49814
								247345_at	0.512982	0.911118	0.563024
								247347_at	0.984598	3.89611	0.252713
								247348_at	1.49531	6.76191	0.221137
								247351_at	0.803861	1.20727	0.665849
								247352_at	1.07398	0.53488	2.00789
								247353_at	0.742824	1.33724	0.555492
								247355_at	0.396206	0.52106	0.760384
								247356_at	1.17676	5.69706	0.206555
								247360_at	1.12537	1.76959	0.635949
								247361_at	0.488128	0.433395	1.12629
								247362_at	1.16864	1.13018	1.03403
								247364_at	0.839016	1.37549	0.609977
								247365_at	1.05911	1.67808	0.631146
								247366_at	0.921309	1.53447	0.600408
								247368_at	3.61658	0.771552	4.68742
								247370_at	1.36634	2.12058	0.644322
								247371_at	1.01735	2.32993	0.436644
								247372_at	0.456169	1.23417	0.369615
								247373_at	0.58064	0.121886	4.76381
								247374_at	0.535895	1.61522	0.331778
								247375_at	0.379896	0.137189	2.76913
								247376_at	1.15919	2.84861	0.406933
								247377_at	1.23278	4.38663	0.281031
								247378_at	1.07666	1.65896	0.648998
								247380_at	0.832045	1.56105	0.533003
								247382_at	1.35174	2.00097	0.675545
								247383_at	0.592917	1.25411	0.47278
								247384_at	1.04584	2.50664	0.417227
								247385_at	1.12768	1.29031	0.873962
								247386_at	1.14336	2.21881	0.515306
								247388_s_at	0.998811	1.73053	0.577171
								247389_at	1.43244	1.02733	1.39433
								247392_at	1.50525	1.49358	1.00782
								247394_at	1.82415	1.0584	1.7235
								247395_at	0.984733	1.54656	0.636723
								247396_at	0.644875	1.58111	0.407861
								247398_at	0.299599	0.182837	1.63861
								247400_at	1.46273	0.893582	1.63692
								247401_at	0.638401	3.66564	0.174158
								247403_at	1.21148	1.86738	0.648757
								247404_at	1.22281	2.00686	0.609313
								247405_at	0.705399	0.424821	1.66046
								247406_at	0.682454	0.643437	1.06064
								247407_at	1.41514	0.361729	3.91214
								247409_at	0.506323	0.190573	2.65684
								247411_at	1.67685	0.656877	2.55277
								247412_at	0.85339	1.14852	0.743036
								247414_at	1.13698	1.07858	1.05414
								247415_at	0.436639	0.603935	0.722989
								247417_at	1.00491	1.05168	0.955522
								247418_at	0.414778	0.338987	1.22358
								247419_at	1.38271	0.602202	2.2961
								247422_at	1.34797	4.61339	0.292187
								247423_at	1.39585	0.657041	2.12444
								247426_at	1.34742	1.81483	0.742451
								247427_at	1.08029	0.659501	1.63803
								247428_at	0.787199	0.683573	1.15159
								247430_at	0.833563	0.972361	0.857257
								247431_at	0.78729	0.697926	1.12804
								247433_at	0.53286	0.234224	2.275
								247434_at	0.841068	0.24598	3.41925
								247436_at	1.29839	3.25864	0.398446
								247438_at	2.01225	1.07885	1.86519
								247439_at	0.867686	3.89511	0.222763
								247440_at	0.762324	2.25792	0.337622
								247442_s_at	1.08582	4.75821	0.2282
								247443_at	3.53697	7.84914	0.450619
								247444_at	1.13238	1.22283	0.926036
								247445_at	1.3377	0.525221	2.54693
								247446_at	1.05041	3.10447	0.338354
								247448_at	1.7074	0.449461	3.79877
								247449_at	0.225613	0.496475	0.454431
								247450_at	1.96115	4.41662	0.444039
								247452_at	0.616603	0.415508	1.48397
								247453_at	0.757143	1.03022	0.734933
								247454_at	0.560895	1.23782	0.453131
								247455_at	1.05744	1.05918	0.998358
								247459_at	0.817146	1.04696	0.780491
								247460_at	0.975174	1.59538	0.611248
								247461_at	1.04469	0.532462	1.962
								247464_at	2.0054	1.37305	1.46055
								247465_at	0.642321	10.2428	0.0627094
								247466_at	0.911166	0.852704	1.06856
								247467_at	1.49464	1.42892	1.04599
								247468_at	0.755896	9.86854	0.0765965
								247469_at	0.583439	0.71397	0.817176
								247470_at	0.659745	0.531117	1.24218
								247471_at	1.33756	0.683049	1.95822
								247474_at	0.39488	3.22401	0.122481
								247478_at	0.858149	1.51418	0.566741
								247480_at	0.953917	5.14411	0.185439
								247486_at	1.13477	0.584229	1.94233
								247487_at	1.7523	0.21606	8.11028
								247488_at	0.666473	3.62355	0.183928
								247489_at	0.748148	1.27431	0.587103
								247491_at	0.471923	0.761486	0.619739
								247492_at	1.7777	1.00688	1.76555
								247493_at	1.24372	1.66812	0.745578
								247494_at	1.20159	3.02188	0.39763
								247495_at	1.35146	2.70536	0.49955
								247496_at	1.34186	2.75483	0.487092
								247497_at	1.24851	2.09052	0.597222
								247498_at	1.36735	1.06718	1.28128
								247500_at	1.0146	1.78467	0.568507
								247505_at	1.45347	1.21672	1.19458
								247506_at	0.741522	2.66258	0.278497
								247508_at	0.807813	9.01055	0.0896519
								247509_at	0.377488	0.302082	1.24962
								247510_at	0.899716	1.92148	0.468242
								247513_at	0.958491	1.10294	0.869032
								247514_at	0.715604	1.59932	0.447442
								247517_at	0.972222	3.38377	0.287319
								247520_at	0.703484	0.21617	3.25431
								247522_at	1.25899	1.22251	1.02984
								247523_at	0.566673	5.97274	0.0948766
								247524_at	1.09008	1.28028	0.851441
								247525_at	1.43544	8.07432	0.177778
								247529_at	2.09547	4.01626	0.521746
								247530_at	0.943683	1.02626	0.91954
								247532_at	0.844759	0.602337	1.40247
								247534_at	1.19315	1.02188	1.1676
								247540_at	0.467771	1.22245	0.382649
								247541_at	1.60401	0.547068	2.93202
								247542_at	0.702315	2.13164	0.329471
								247543_at	1.11113	1.21384	0.915386
								247544_at	0.536342	1.41289	0.379605
								247545_at	1.14491	1.07269	1.06733
								247547_at	1.00737	0.591851	1.70206
								247549_at	1.15167	1.68886	0.681921
								247550_at	1.08556	0.878792	1.23528
								247551_at	0.750929	1.90009	0.395207
								247552_at	0.773974	6.15095	0.12583
								247554_at	1.52394	0.647526	2.35348
								247555_at	1.22354	5.41812	0.225823
								247558_at	0.923739	2.63376	0.35073
								247563_at	1.40235	1.21685	1.15244
								247564_at	0.774069	0.809692	0.956005
								247565_at	0.94586	1.56091	0.605968
								247566_at	1.02628	1.63904	0.626149
								247569_at	0.926052	1.50109	0.616918
								247571_at	1.22868	3.38126	0.363381
								247572_at	0.376038	0.135663	2.77186
								247573_at	0.832682	2.49072	0.334314
								247574_at	1.10891	2.85678	0.388168
								247577_at	0.749723	0.213948	3.50423
								247580_at	1.08962	1.24678	0.873944
								247583_at	1.44039	1.22647	1.17442
								247584_at	0.527998	0.392403	1.34555
								247585_at	0.68295	0.421947	1.61857
								247587_at	1.25908	1.22849	1.0249
								247588_at	0.723715	3.09726	0.233663
								247593_at	0.827441	5.11953	0.161624
								247595_at	1.02224	0.345781	2.95633
								247596_at	0.630346	0.592186	1.06444
								247597_at	0.46399	1.92722	0.240756
								247601_at	0.988167	0.891175	1.10884
								247602_at	1.80266	0.901527	1.99957
								247604_at	2.9163	1.00333	2.90661
								247605_at	0.802885	0.433348	1.85275
								247606_at	1.1642	0.69376	1.67811
								247607_at	0.919753	1.86806	0.492359
								247608_at	1.06968	1.78254	0.600086
								247609_at	1.01455	1.1905	0.852211
								247610_at	0.586347	0.369742	1.58583
								247611_at	2.22254	5.81858	0.381972
								247616_at	0.204555	0.212315	0.963449
								247624_at	1.07231	1.5591	0.687776
								247626_at	1.29787	1.04471	1.24232
								247627_at	0.780601	4.70895	0.16577
								247628_at	0.551753	0.225486	2.44695
								247630_at	0.712591	2.2719	0.313655
								247632_at	1.81081	0.325996	5.5547
								247635_at	1.17308	0.555288	2.11255
								247636_at	0.841655	2.33435	0.360553
								247637_at	1.01405	4.25217	0.238479
								247638_at	1.74117	0.660018	2.63806
								247640_at	0.226823	0.724441	0.313101
								247641_at	1.14461	2.2545	0.5077
								247642_at	1.35928	1.58056	0.860003
								247643_at	0.899911	1.52681	0.589406
								247644_s_at	1.84516	8.31075	0.222021
								247650_at	0.584134	0.646791	0.903126
								247651_at	1.65022	1.08541	1.52037
								247652_at	1.35483	2.66264	0.508831
								247653_at	2.97747	3.64219	0.817496
								247654_at	0.985635	0.254392	3.87447
								247655_at	1.19212	0.25054	4.75821
								247656_at	0.656533	0.190057	3.45439
								247657_at	0.754075	0.424779	1.77522
								247658_at	0.37312	0.342404	1.08971
								247664_at	1.47349	1.04205	1.41404
								247668_at	1.04181	4.58341	0.227301
								247669_at	1.34753	2.87351	0.468949
								247670_at	1.01164	1.56402	0.646822
								247671_at	0.931402	1.01867	0.914328
								247673_at	0.574848	0.65702	0.874932
								247677_at	0.812686	5.14984	0.157808
								247679_at	0.665323	1.66923	0.39858
								247686_at	0.769149	0.519415	1.4808
								247687_at	1.02248	1.07698	0.949399
								247689_at	0.366857	0.619857	0.591841
								247692_s_at	1.00672	0.410548	2.45213
								247693_at	2.57445	0.583708	4.41051
								247694_at	0.770642	0.860952	0.895105
								247695_at	0.973064	1.62626	0.598344
								247696_at	0.278264	0.237476	1.17175
								247698_at	0.765702	2.02144	0.378791
								247699_at	1.19539	1.84182	0.649027
								247702_at	0.988241	0.929783	1.06287
								247703_at	0.868741	0.559549	1.55257
								247704_at	0.19719	0.12173	1.6199
								247705_at	0.418605	0.864111	0.484434
								247706_at	0.809923	1.45283	0.55748
								247707_at	0.728031	1.37396	0.529879
								247708_at	2.40179	2.12607	1.12968
								247709_at	2.39365	1.9254	1.2432
								247712_at	0.330208	0.173407	1.90423
								247714_at	2.23308	1.06212	2.10248
								247715_at	1.09154	0.302798	3.60483
								247716_at	0.340428	0.268488	1.26795
								247717_at	0.69882	0.352944	1.97997
								247718_at	0.912151	0.716698	1.27271
								247720_at	0.831607	3.3208	0.250424
								247721_at	0.433987	0.25492	1.70244
								247722_at	0.283416	0.788753	0.359321
								247723_at	1.32004	1.65429	0.79795
								247724_at	1.47523	0.702867	2.09887
								247725_at	0.934776	0.182115	5.13288
								247726_at	0.781856	0.450309	1.73626
								247733_at	0.180242	0.391566	0.460312
								247734_at	0.600496	1.08127	0.555364
								247735_at	0.406348	2.04374	0.198826
								247738_at	0.99706	1.95676	0.509546
								247741_at	1.53484	1.41246	1.08665
								247743_at	1.55808	0.573287	2.7178
								247745_at	1.14699	0.741161	1.54755
								247746_at	0.396211	0.400105	0.990266
								247747_at	1.21892	0.687904	1.77193
								247748_at	0.89353	3.48403	0.256465
								247750_at	0.778891	4.76818	0.163352
								247751_at	0.755352	2.07397	0.364206
								247754_at	0.441947	0.11029	4.00712
								247760_at	0.964866	0.814601	1.18446
								247761_at	1.03251	3.4287	0.301137
								247763_at	0.386157	0.23051	1.67523
								247766_at	0.888204	1.27263	0.69793
								247770_at	0.873346	1.62108	0.538743
								247771_at	0.646491	2.70565	0.238941
								247777_at	0.830029	0.76653	1.08284
								247783_at	0.75698	2.16003	0.350449
								247786_at	1.28957	1.88259	0.684997
								247787_at	1.26039	2.40383	0.524325
								247788_at	1.12306	1.36719	0.821438
								247790_at	1.36686	0.874821	1.56244
								247791_at	0.840594	2.9176	0.288112
								247792_at	1.47677	1.95167	0.756667
								247793_at	0.987718	0.188871	5.22958
								247794_at	1.40506	1.0424	1.34791
								247795_at	1.3768	1.78177	0.772713
								247800_at	0.834704	0.16362	5.10149
								247801_at	1.24785	2.60996	0.478112
								247806_at	1.26034	4.02229	0.31334
								247808_at	1.10651	1.42632	0.775784
								247810_at	1.10749	2.52518	0.438578
								247811_at	1.17886	3.83172	0.307659
								247812_at	1.2194	0.685837	1.77798
								247813_at	1.22693	2.23348	0.549337
								247815_at	1.76877	1.53863	1.14958
								247816_at	1.36741	4.65911	0.293492
								247817_at	1.02212	0.285573	3.57918
								247819_at	1.16411	1.46174	0.796388
								247820_at	1.10084	1.49828	0.734736
								247821_at	0.993083	2.05512	0.483223
								247822_at	0.887986	2.57588	0.344731
								247823_at	1.11463	1.00522	1.10883
								247825_at	1.00966	1.67845	0.601541
								247826_at	1.31014	1.14832	1.14092
								247828_at	1.71211	0.965917	1.77252
								247830_at	1.22995	1.18091	1.04153
								247831_at	1.1769	0.708845	1.66031
								247833_at	1.03461	2.31768	0.4464
								247834_at	1.24107	2.2788	0.544614
								247835_at	0.227802	0.36206	0.629183
								247836_at	0.396493	0.14864	2.66747
								247838_at	1.34307	2.93426	0.457721
								247839_at	1.2536	3.82879	0.327415
								247840_at	1.27769	1.9058	0.670423
								247841_at	1.17419	3.51677	0.333884
								247842_at	0.562303	1.41504	0.397376
								247845_at	1.26589	3.15418	0.401336
								247847_at	0.949299	1.95328	0.486003
								247849_at	1.11614	1.22096	0.914148
								247851_at	1.83122	5.47719	0.334336
								247852_at	1.3807	3.47228	0.397635
								247853_at	0.621714	3.63343	0.17111
								247854_at	0.681457	3.10331	0.21959
								247855_at	0.843806	1.20108	0.702541
								247856_at	1.08748	0.365375	2.97634
								247858_at	1.83069	1.76804	1.03543
								247859_at	1.39289	0.634901	2.19387
								247860_at	0.856284	0.511601	1.67374
								247862_at	1.24209	1.2372	1.00395
								247863_at	0.740378	2.96991	0.249293
								247864_s_at	1.65606	3.51822	0.470708
								247865_at	0.758892	0.198554	3.82209
								247866_at	0.677952	1.91364	0.354274
								247867_at	0.947332	1.67698	0.564904
								247870_at	0.975878	1.46817	0.664691
								247874_at	1.46438	0.949721	1.54191
								247877_at	0.848929	0.806786	1.05224
								247878_at	0.385379	0.291775	1.32081
								247880_at	0.21051	0.203105	1.03646
								247881_at	1.01729	0.951961	1.06862
								247882_at	0.588574	0.230631	2.55202
								247884_at	1.02976	1.02791	1.0018
								247885_at	0.81992	1.21026	0.677473
								247886_at	1.56692	1.03741	1.51042
								247887_at	1.01277	1.0212	0.991739
								247889_at	1.19395	3.92479	0.304208
								247890_at	1.37635	1.63334	0.842659
								247891_at	1.04681	2.25293	0.464646
								247894_at	0.969416	1.7127	0.566017
								247896_at	1.39908	1.26775	1.10359
								247898_at	1.38979	3.58913	0.387223
								247899_at	1.09127	0.37209	2.93282
								247900_at	1.27593	0.490966	2.59881
								247901_at	1.29871	0.981273	1.3235
								247902_at	0.500779	2.97818	0.168149
								247903_at	0.306179	0.168397	1.8182
								247907_at	1.36007	0.846718	1.60628
								247908_at	0.784071	1.48407	0.528324
								247909_at	1.26986	2.26551	0.560519
								247913_at	0.553806	0.237402	2.33278
								247918_at	0.905711	0.527078	1.71836
								247919_at	0.289104	0.26527	1.08985
								247921_at	0.877975	1.32738	0.661433
								247923_at	1.12863	1.71882	0.656628
								247924_at	0.391717	7.30846	0.0535978
								247925_at	0.428016	0.716058	0.59774
								247926_at	1.04345	1.22393	0.852542
								247929_at	1.14192	3.43875	0.332075
								247930_at	0.414254	0.150686	2.74912
								247931_at	0.462205	0.865213	0.53421
								247933_at	1.36081	1.36349	0.998037
								247934_at	0.53769	0.208974	2.57299
								247935_at	0.726237	0.710711	1.02185
								247936_at	0.861933	2.74014	0.314558
								247937_at	3.57374	3.25409	1.09823
								247939_at	0.970077	0.703306	1.37931
								247942_at	0.924147	2.02181	0.457089
								247943_at	1.06041	1.1097	0.955587
								247944_at	1.03612	1.07247	0.966098
								247945_at	1.0009	0.724708	1.38111
								247946_at	0.700539	0.534184	1.31142
								247949_at	2.50336	0.764729	3.27353
								247950_at	0.479158	0.520359	0.920822
								247954_at	0.54366	0.28011	1.94088
								247955_at	0.552562	1.21912	0.453247
								247957_at	0.847768	1.28416	0.660174
								247959_at	0.909662	0.339061	2.68288
								247960_at	1.19982	0.978064	1.22673
								247963_at	0.90124	0.642459	1.4028
								247964_at	0.809255	0.223561	3.61985
								247965_at	1.67789	0.214777	7.81226
								247966_at	1.21943	0.952743	1.27992
								247968_at	0.756174	0.25425	2.97414
								247971_at	1.28073	0.681389	1.87959
								247972_at	1.00132	2.44096	0.410215
								247977_at	0.819641	0.997914	0.821354
								247978_at	0.594228	0.815678	0.728508
								247979_at	0.460902	1.34234	0.343356
								247980_at	0.391304	0.352457	1.11022
								247982_at	0.726496	3.87407	0.187528
								247983_at	1.34514	2.24486	0.599211
								247984_s_at	1.44989	1.45203	0.998532
								247985_at	1.05591	0.871351	1.21181
								247987_at	0.785589	1.8203	0.431571
								247988_at	1.04671	2.0491	0.510814
								247989_at	0.729136	2.83946	0.256787
								247990_at	1.20021	3.49681	0.343231
								247992_at	1.31199	0.275642	4.75977
								247993_at	0.726727	2.35135	0.309068
								247994_at	0.994203	3.81377	0.260688
								247996_at	1.21765	0.863464	1.4102
								247997_at	0.877733	1.01223	0.867131
								247999_at	0.68917	0.867555	0.794382
								248000_at	1.00211	0.736454	1.36072
								248001_at	0.60524	0.542859	1.11491
								248002_at	0.87642	3.91939	0.223611
								248004_at	1.50482	0.532996	2.82332
								248005_at	0.820028	2.29937	0.356632
								248006_at	0.99534	0.867843	1.14691
								248007_at	0.545604	1.4674	0.371816
								248008_at	2.10669	0.847114	2.4869
								248009_at	0.42581	1.04438	0.407716
								248010_at	0.956731	1.94866	0.490968
								248014_at	1.31826	0.44224	2.98086
								248016_at	1.02734	1.34937	0.761348
								248025_at	1.03166	0.283796	3.63521
								248026_at	1.51653	1.40063	1.08275
								248027_at	0.87596	0.823271	1.064
								248028_at	0.666806	0.145828	4.57256
								248029_at	0.66767	0.783026	0.85268
								248030_at	1.26992	0.672093	1.88951
								248032_at	1.13975	3.24363	0.351383
								248034_at	1.15935	0.644525	1.79877
								248036_at	1.16129	3.43548	0.338028
								248037_at	0.870296	1.76361	0.493474
								248040_at	0.352401	0.436207	0.807877
								248041_at	0.445355	0.740476	0.601445
								248042_at	0.927995	2.27469	0.407965
								248043_s_at	1.08392	3.1773	0.341146
								248044_at	1.18274	1.06166	1.11404
								248045_at	0.811235	2.11307	0.383912
								248046_at	1.10157	1.30557	0.84375
								248049_at	0.849604	1.5376	0.552553
								248050_at	1.09133	0.271593	4.01827
								248056_at	0.684211	1.38419	0.494305
								248058_at	0.629784	1.56599	0.402163
								248059_at	1.54169	0.993243	1.55218
								248060_at	0.798394	2.36976	0.336909
								248062_at	9.56795	1.75215	5.46071
								248067_at	1.05195	2.48945	0.422563
								248068_at	1.53679	1.19062	1.29075
								248069_at	1.07417	0.691816	1.55268
								248074_at	1.42882	1.33401	1.07107
								248075_at	0.832804	1.5	0.555203
								248079_at	2.1018	0.451559	4.65454
								248080_at	1.4966	0.659341	2.26984
								248081_at	1.12657	1.23543	0.91188
								248082_at	1.08957	0.954164	1.14191
								248085_at	0.987044	1.28887	0.765821
								248087_at	1.30892	0.435035	3.00876
								248088_at	1.42948	1.17088	1.22086
								248091_at	0.806257	1.691	0.476793
								248092_at	1.17103	0.552047	2.12124
								248093_at	0.459294	1.26919	0.36188
								248094_at	0.863749	2.17754	0.396663
								248095_at	0.987611	4.04175	0.244352
								248097_at	0.524843	0.616865	0.850822
								248098_at	0.814836	0.315688	2.58115
								248099_at	0.900613	3.08834	0.291617
								248100_at	1.02716	2.96176	0.346808
								248101_at	0.993107	1.30098	0.763355
								248102_at	0.514416	0.575188	0.894344
								248103_at	0.684809	0.468646	1.46125
								248105_at	1.22334	1.56258	0.782897
								248106_at	0.817241	2.12931	0.383806
								248107_at	2.28403	1.74678	1.30756
								248108_at	1.04113	2.29329	0.453988
								248109_at	0.944428	1.26541	0.74634
								248114_at	0.938507	0.702233	1.33646
								248115_at	0.808995	1.16915	0.691954
								248117_at	0.500977	0.456742	1.09685
								248118_at	1.24328	1.79194	0.69382
								248120_at	0.778978	1.1134	0.699641
								248121_at	1.66696	0.685391	2.43213
								248124_at	0.833559	1.16008	0.718533
								248126_at	0.87876	0.845177	1.03973
								248127_at	0.460205	0.412573	1.11545
								248128_at	1.27288	3.01927	0.421585
								248129_at	1.23406	0.89492	1.37896
								248131_at	1.29818	1.55575	0.834444
								248132_at	1.07456	0.53203	2.01973
								248134_at	1.17021	0.955167	1.22514
								248136_at	1.26435	0.925682	1.36585
								248138_at	1.48963	13.1599	0.113195
								248139_at	0.862513	0.228137	3.78068
								248140_at	0.780905	0.240997	3.24031
								248142_at	0.755629	1.23533	0.611684
								248144_at	1.40356	1.93915	0.723801
								248146_at	0.65142	0.560844	1.1615
								248147_at	1.19762	1.22064	0.981147
								248148_at	1.13776	1.78079	0.638908
								248149_at	0.348894	0.308488	1.13098
								248151_at	0.906698	1.85393	0.489067
								248153_at	1.58916	2.30833	0.688446
								248155_at	0.675961	2.52355	0.267861
								248158_at	1.62091	1.25196	1.2947
								248162_at	1.58857	3.68473	0.431123
								248163_at	1.28054	3.2272	0.396797
								248164_at	0.53243	0.0742424	7.17151
								248165_at	1.1877	2.456	0.483591
								248167_at	1.10483	0.33703	3.27814
								248169_at	2.1026	0.491797	4.27533
								248171_at	1.18423	2.0359	0.581675
								248173_at	0.880466	0.441084	1.99614
								248174_at	0.919637	0.640009	1.43691
								248175_at	1.88757	0.604703	3.12149
								248177_at	1.21432	2.05155	0.591903
								248179_at	1.13377	1.34661	0.841943
								248180_at	1.22792	2.96716	0.413837
								248181_at	1.83619	1.1516	1.59446
								248186_at	0.698794	0.200933	3.47774
								248187_at	0.50252	0.210094	2.39188
								248189_at	1.08686	0.650612	1.67052
								248192_at	1.31927	0.904061	1.45927
								248193_at	0.542911	1.51231	0.358996
								248195_at	1.09875	1.05194	1.04451
								248196_at	0.753626	0.191087	3.94389
								248197_at	0.908844	2.20403	0.412355
								248198_at	0.695175	0.499902	1.39062
								248199_at	1.01396	0.994003	1.02007
								248200_at	0.854936	1.99584	0.42836
								248201_at	0.902579	1.97385	0.457267
								248204_at	1.04941	1.21796	0.861613
								248205_at	1.00473	1.79876	0.558567
								248207_at	0.606421	0.377635	1.60584
								248208_at	0.17923	0.146802	1.22089
								248217_at	0.506953	0.306188	1.65569
								248218_at	0.801523	0.172759	4.63954
								248219_at	0.76442	0.144183	5.30171
								248220_at	0.813588	1.62739	0.499935
								248221_at	0.444133	0.362062	1.22668
								248222_at	0.753824	0.940235	0.80174
								248223_at	1.46638	2.01026	0.729445
								248224_at	0.347597	0.772409	0.450016
								248228_at	1.00866	2.75402	0.366251
								248230_at	0.947848	0.888452	1.06685
								248234_at	0.667935	1.75285	0.381056
								248235_at	0.85191	2.48558	0.342741
								248236_at	1.17243	1.39702	0.839236
								248237_at	1.01501	0.745414	1.36167
								248238_at	0.523242	0.714243	0.732582
								248242_at	0.882955	2.90618	0.30382
								248243_at	0.506587	0.397232	1.27529
								248248_at	0.96655	1.93757	0.498846
								248249_at	0.990659	3.87816	0.255446
								248250_at	1.23994	0.996152	1.24473
								248252_at	0.441247	0.147892	2.98358
								248255_at	0.945786	4.21054	0.224624
								248256_at	0.473472	0.558503	0.847752
								248258_at	1.02563	1.32877	0.771867
								248259_at	1.35486	1.68801	0.802636
								248261_at	0.48956	1.02404	0.478068
								248262_at	0.854235	1.91653	0.445719
								248263_at	1.76124	1.19812	1.47
								248264_at	0.486557	1.44672	0.336318
								248265_at	1.04882	1.14788	0.913698
								248266_at	0.82324	0.253642	3.24568
								248267_at	0.702007	3.03465	0.231331
								248268_at	0.906501	5.58638	0.16227
								248269_at	1.0352	1.16747	0.886704
								248270_at	1.32421	2.60346	0.508636
								248271_at	0.42498	0.892539	0.476147
								248272_at	2.25517	1.62907	1.38433
								248273_at	0.912817	0.665338	1.37196
								248276_at	1.781	0.601815	2.95938
								248281_at	1.25529	1.06217	1.18182
								248282_at	0.292041	0.274744	1.06296
								248283_at	1.05649	1.18879	0.88871
								248285_at	0.446221	0.206472	2.16117
								248287_at	0.435467	1.39907	0.311255
								248288_at	1.85176	2.94979	0.62776
								248289_at	0.903072	0.725709	1.2444
								248290_at	1.36589	0.797558	1.71259
								248291_at	0.908003	2.17259	0.417936
								248292_at	0.888422	0.312658	2.84152
								248293_at	1.44225	5.70264	0.25291
								248294_at	0.813696	1.11934	0.726946
								248295_at	0.83528	0.94889	0.880271
								248300_at	0.860484	3.21411	0.26772
								248301_at	1.00214	0.92625	1.08194
								248302_at	0.501837	0.552406	0.908458
								248303_at	0.645365	2.7995	0.230528
								248304_at	1.37001	1.37868	0.993714
								248305_at	1.05779	0.66622	1.58775
								248308_at	1.1943	1.17864	1.01329
								248309_at	1.91318	3.12181	0.612843
								248310_at	1.18251	1.12574	1.05043
								248312_at	1.04388	2.29787	0.454282
								248313_at	1.81135	2.60058	0.696517
								248315_at	1.21176	1.05679	1.14665
								248321_at	1.78175	0.509316	3.49832
								248322_at	7.80038	0.227436	34.2971
								248326_at	1.57477	1.52339	1.03373
								248327_at	1.6564	0.340363	4.86658
								248328_at	1.15253	0.569416	2.02405
								248329_at	1.92391	4.03681	0.476593
								248331_at	1.29337	0.767452	1.68528
								248332_at	1.12427	1.10756	1.01509
								248334_s_at	0.556204	0.787774	0.706046
								248335_at	0.822106	1.47791	0.556264
								248336_at	1.10572	2.10295	0.525793
								248337_at	2.09319	2.107	0.993445
								248338_at	1.18455	6.77558	0.174827
								248339_at	1.0553	2.62126	0.402594
								248340_at	0.931499	0.811069	1.14848
								248342_at	1.13293	1.06269	1.0661
								248344_at	1.00697	1.50747	0.667988
								248346_at	0.581073	0.540724	1.07462
								248347_at	0.762486	0.742852	1.02643
								248348_at	1.18656	0.679805	1.74544
								248349_at	0.383729	0.641301	0.598361
								248351_at	1.04269	1.06757	0.976697
								248352_at	1.55977	3.87524	0.402497
								248353_at	1.71448	3.4769	0.493107
								248357_at	0.950244	1.20366	0.789463
								248360_at	0.991923	0.763012	1.30001
								248362_at	0.873535	1.7716	0.493077
								248366_at	1.53898	1.2183	1.26322
								248369_at	1.13528	4.76393	0.238308
								248375_at	1.21569	0.748329	1.62453
								248376_at	0.438081	0.466952	0.938171
								248377_at	0.209622	0.302119	0.693839
								248378_at	1.11213	1.77217	0.627552
								248379_at	0.317285	0.508778	0.623621
								248380_at	0.694629	1.3262	0.523774
								248381_at	0.789018	0.538709	1.46465
								248385_at	1.06246	0.755601	1.40611
								248386_at	0.541874	0.779276	0.695355
								248387_at	0.608231	0.16615	3.66074
								248388_at	1.09375	2.46454	0.443794
								248391_at	1.13956	2.26298	0.503568
								248393_at	0.826661	2.49875	0.33083
								248394_at	0.419171	0.708095	0.591969
								248395_at	0.773227	0.766755	1.00844
								248398_at	1.44389	1.9844	0.727622
[truncated: 10,456 more rows]

## Sheet: cold shock genes
Array Element	Locus Identifier	Annotation	wt/mut	comp/mut	wt/comp
246481_s_at	AT5G15960;AT5G15970	[AT5G15960, KIN1];[AT5G15970, KIN2 (COLD-RESPONSIVE 6.6)]	1.12666	1.04835	1.0747
248337_at	AT5G52310	COR78 (COLD REGULATED 78)	2.09319	2.107	0.993445
252135_at	AT3G50830	COR413-PM2 (cold regulated 413 plasma membrane 2)	0.610452	0.630225	0.968626
252885_at	AT4G39260	ATGRP8/GR-RBP8 (COLD, CIRCADIAN RHYTHM, AND RNA BINDING 1, GLYCINE-RICH PROTEIN 8); RNA binding	1.99048	4.73632	0.420258
252957_at	AT4G38680	GRP2 (COLD SHOCK DOMAIN PROTEIN 2); nucleic acid binding	1.7415	0.975247	1.7857
253129_at	AT4G36020	CSDP1 (COLD SHOCK DOMAIN PROTEIN 1); nucleic acid binding	1.18762	0.806465	1.47262
255418_at	AT4G03200	similar to PREDICTED: similar to sperm protein SSP411 [Tribolium castaneum] (GB:XP_973977.1); similar to cold-induced thioredoxin domain-containing protein [Ammopiptanthus mongolicus] (GB:ABI97349.1); contains InterPro domain Six-hairpin glycosidase; (InterPro:IPR008928); contains InterPro domain Thioredoxin-like fold; (InterPro:IPR012336); contains InterPro domain Protein of unknown function DUF…	1.16395	1.68977	0.688819
258735_at	AT3G05880	RCI2A (RARE-COLD-INDUCIBLE 2A)	1.21879	0.762764	1.59787
258751_at	AT3G05890	RCI2B (RARE-COLD-INDUCIBLE 2B)	0.4768	0.208517	2.28663
259570_at	AT1G20440	COR47 (cold regulated 47)	1.54427	5.19069	0.297507
259768_at	AT1G29390	COR314-TM2 (cold regulated 314 thylakoid membrane 2)	1.12955	0.53555	2.10914
259789_at	AT1G29395	COR414-TM1 (cold regulated 414 thylakoid membrane 1)	1.13944	3.02157	0.377104
263495_at	AT2G42530	cold-responsive protein / cold-regulated protein (cor15b)	0.731795	1.47851	0.494954
263497_at	AT2G42540	COR15A (COLD-REGULATED 15A)	1.16353	0.917831	1.2677
263548_at	AT2G21660	ATGRP7 (COLD, CIRCADIAN RHYTHM, AND RNA BINDING 2); RNA binding / double-stranded DNA binding / single-stranded DNA binding	2.37067	6.61999	0.358108
264655_at	AT1G09070	(AT)SRC2/SRC2 (SOYBEAN GENE REGULATED BY COLD-2); protein binding	3.91085	3.8793	1.00813
264789_at	AT2G17870	cold-shock DNA-binding family protein	1.1611	1.277	0.909236
265480_at	AT2G15970	COR413-PM1 (cold regulated 413 plasma membrane 1)	0.865279	1.43395	0.603423
		F-test	0.0532504	0.173894	0.000316548
		T-test	0.0688283	0.302065	0.340943
		var	0.639623	3.4133	0.369459

## Sheet: heat shock genes
Array Element	Locus Identifier	Annotation	wt/mut	comp/mut	wt/comp
245175_at	AT2G47470	ATPDIL2-1/MEE30/UNE5 (PDI-LIKE 2-1, maternal effect embryo arrest 30, unfertilized embryo sac 5); thiol-disulfide exchange intermediate	1.05462	5.27828	0.199803
247588_at	AT5G60640	ATPDIL1-4 (PDI-LIKE 1-4); thiol-disulfide exchange intermediate	0.723715	3.09726	0.233663
251840_at	AT3G54960	ATPDIL1-3 (PDI-LIKE 1-3); thiol-disulfide exchange intermediate	1.27029	0.916299	1.38633
253899_at	AT4G27080	ATPDIL5-4 (PDI-LIKE 5-4); electron carrier/ protein disulfide oxidoreductase	1.00702	1.45982	0.689821
257095_at	AT3G20560	ATPDIL5-3 (PDI-LIKE 5-3); thiol-disulfide exchange intermediate	0.85595	1.54228	0.554992
257495_at	AT1G07960	ATPDIL5-1 (PDI-LIKE 5-1); thiol-disulfide exchange intermediate	0.378969	0.420899	0.900381
258329_at	AT3G16110	ATPDIL1-6 (PDI-LIKE 1-6); thiol-disulfide exchange intermediate	0.468951	1.29363	0.362508
259757_at	AT1G77510	ATPDIL1-2 (PDI-LIKE 1-2); protein disulfide isomerase	1.32246	2.49476	0.530094
261167_at	AT1G04980	ATPDIL2-2 (PDI-LIKE 2-2); thiol-disulfide exchange intermediate	1.64761	0.642619	2.5639
262024_at	AT1G35620	ATPDIL5-2 (PDI-LIKE 5-2); thiol-disulfide exchange intermediate	0.630309	1.42338	0.442826
262504_at	AT1G21750	ATPDIL1-1 (PDI-LIKE 1-1); protein disulfide isomerase	1.12832	5.12079	0.22034
267605_at	AT2G32920	ATPDIL2-3 (PDI-LIKE 2-3); protein disulfide isomerase	0.9792	2.7702	0.353476
245266_at	AT4G17070	similar to Os03g0100300 [Oryza sativa (japonica cultivar-group)] (GB:NP_001048644.1); contains InterPro domain Peptidyl-prolyl cis-trans isomerase, cyclophilin type; (InterPro:IPR002130)	1.9309	1.14713	1.68325
245985_at	AT5G13120	peptidyl-prolyl cis-trans isomerase cyclophilin-type family protein	0.938606	3.74481	0.250642
246285_at	AT4G36980	similar to peptidyl-prolyl cis-trans isomerase cyclophilin-type family protein [Arabidopsis thaliana] (TAIR:AT4G32420.1); similar to Unknown protein [Oryza sativa (japonica cultivar-group)] (GB:AAK52566.1); similar to Os03g0395900 [Oryza sativa (japonica cultivar-group)] (GB:NP_001050295.1); contains domain FAMILY NOT NAMED (PTHR13161)	1.01355	1.74143	0.582018
246644_at	AT5G35100	peptidyl-prolyl cis-trans isomerase	1.41906	0.731012	1.94122
246980_at	AT5G67530	peptidyl-prolyl cis-trans isomerase cyclophilin-type family protein	1.15883	2.03783	0.568661
247281_at	AT5G64350	FKBP12 (FK506-binding protein 12 kD); FK506 binding / peptidyl-prolyl cis-trans isomerase	1.06792	1.18265	0.902992
247791_at	AT5G58710	ROC7 (rotamase CyP 7); peptidyl-prolyl cis-trans isomerase	0.840594	2.9176	0.288112
248657_at	AT5G48570	peptidyl-prolyl cis-trans isomerase, putative / FK506-binding protein, putative	1.09752	2.23803	0.490394
248664_at	AT5G48580	FKBP15-2 (FK506-binding protein 15 kD-2); FK506 binding / peptidyl-prolyl cis-trans isomerase	1.28981	0.92154	1.39963
250262_at	AT5G13410	immunophilin / FKBP-type peptidyl-prolyl cis-trans isomerase family protein	1.8462	1.41674	1.30313
251177_at	AT3G63400	peptidyl-prolyl cis-trans isomerase cyclophilin-type family protein	1.21635	1.51789	0.801347
251305_at	AT3G62030	ROC4 (rotamase CyP 4); peptidyl-prolyl cis-trans isomerase	1.46666	2.8168	0.520683
251414_at	AT3G60370	immunophilin / FKBP-type peptidyl-prolyl cis-trans isomerase family protein	0.641227	0.532267	1.20471
251740_at	AT3G56070	ROC2 (rotamase CyP 2); peptidyl-prolyl cis-trans isomerase	0.598232	0.932784	0.641341
251772_at	AT3G55920	peptidyl-prolyl cis-trans isomerase, putative / cyclophilin, putative / rotamase, putative	1.11143	3.31042	0.335738
251799_at	AT3G55520	immunophilin, putative / FKBP-type peptidyl-prolyl cis-trans isomerase, putative	0.391723	0.727984	0.538093
251932_at	AT3G54010	PAS1 (PASTICCINO 1); FK506 binding / peptidyl-prolyl cis-trans isomerase	1.37662	0.97013	1.41901
252644_at	AT3G44600	peptidyl-prolyl cis-trans isomerase cyclophilin-type family protein	1.05384	1.35948	0.775182
252853_at	AT4G39710	immunophilin, putative / FKBP-type peptidyl-prolyl cis-trans isomerase, putative	0.612001	0.794727	0.770077
252973_s_at	AT4G38740	ROC1 (rotamase CyP 1); peptidyl-prolyl cis-trans isomerase	0.740618	2.35775	0.314121
253216_at	AT4G34960	peptidyl-prolyl cis-trans isomerase, putative / cyclophilin, putative / rotamase, putative	0.840058	3.93804	0.213319
253221_at	AT4G34870	ROC5 (ROTAMASE CYP 5); peptidyl-prolyl cis-trans isomerase	0.521961	0.392012	1.33149
253429_at	AT4G32420	peptidyl-prolyl cis-trans isomerase cyclophilin-type family protein	1.06707	1.18967	0.896942
253973_at	AT4G26555	immunophilin / FKBP-type peptidyl-prolyl cis-trans isomerase family protein	0.632273	2.08914	0.302648
254076_at	AT4G25340	immunophilin-related / FKBP-type peptidyl-prolyl cis-trans isomerase-related	1.34335	0.913873	1.46996
254545_at	AT4G19830	immunophilin / FKBP-type peptidyl-prolyl cis-trans isomerase family protein	1.21868	1.36664	0.891737
256088_at	AT1G20810	immunophilin / FKBP-type peptidyl-prolyl cis-trans isomerase family protein	0.834757	0.938981	0.889003
256130_at	AT1G18170	immunophilin / FKBP-type peptidyl-prolyl cis-trans isomerase family protein	0.636675	0.900921	0.706694
257820_at	AT3G25220	FKBP15-1 (FK506-binding protein 15 kD-1); FK506 binding / peptidyl-prolyl cis-trans isomerase	0.5787	0.472203	1.22553
257822_at	AT3G25230	ROF1 (ROTAMASE FKBP 1); FK506 binding / calmodulin binding / peptidyl-prolyl cis-trans isomerase	0.948549	4.13984	0.229127
258175_at	AT3G21640	TWD1 (TWISTED DWARF 1); FK506 binding / peptidyl-prolyl cis-trans isomerase	1.01754	1.93963	0.524608
258386_at	AT3G15520	peptidyl-prolyl cis-trans isomerase TLP38, chloroplast / thylakoid lumen PPIase of 38 kDa / cyclophilin / rotamase	1.22277	1.09828	1.11334
258929_at	AT3G10060	immunophilin, putative / FKBP-type peptidyl-prolyl cis-trans isomerase, putative	0.897704	1.53413	0.585153
259193_at	AT3G01480	peptidyl-prolyl cis-trans isomerase, putative / cyclophilin, putative / rotamase, putative	1.12418	0.871455	1.29001
259959_at	AT1G53720	ATCYP59/CYP59 (CYCLOPHILIN 59); RNA binding / nucleic acid binding / peptidyl-prolyl cis-trans isomerase	1.24175	1.09904	1.12984
260044_at	AT1G73655	immunophilin / FKBP-type peptidyl-prolyl cis-trans isomerase family protein	0.468055	2.34229	0.199828
260530_at	AT2G47320	peptidyl-prolyl cis-trans isomerase cyclophilin-type family protein	0.661176	1.08547	0.609112
260542_at	AT2G43560	immunophilin / FKBP-type peptidyl-prolyl cis-trans isomerase family protein	0.443074	0.848878	0.521953
261018_at	AT1G26550	peptidyl-prolyl cis-trans isomerase PPIC-type family protein	1.07408	1.09545	0.980492
261655_at	AT1G01940	peptidyl-prolyl cis-trans isomerase cyclophilin-type family protein	0.557028	0.937349	0.594259
263288_at	AT2G36130	peptidyl-prolyl cis-trans isomerase, putative / cyclophilin, putative / rotamase, putative	1.48899	2.45966	0.605363
263687_at	AT1G26940	peptidyl-prolyl cis-trans isomerase cyclophilin-type family protein	0.353	0.823125	0.428853
264019_at	AT2G21130	peptidyl-prolyl cis-trans isomerase / cyclophilin (CYP2) / rotamase	1.10578	1.22467	0.902914
265352_at	AT2G16600	ROC3 (rotamase CyP 3); peptidyl-prolyl cis-trans isomerase	0.558939	0.45716	1.22263
266411_at	AT2G38730	peptidyl-prolyl cis-trans isomerase, putative / cyclophilin, putative / rotamase, putative	0.61782	0.399272	1.54737
266804_at	AT2G29960	CYP5 (cyclophilin 5); peptidyl-prolyl cis-trans isomerase	0.510924	1.88405	0.271184
245176_at	AT2G47440	DNAJ heat shock N-terminal domain-containing protein	1.00215	1.39808	0.716801
245182_at	AT5G12430	DNAJ heat shock N-terminal domain-containing protein	1.23433	2.70777	0.455849
245283_at	AT4G13980	AT-HSFA5 (Arabidopsis thaliana heat shock transcription factor A5); DNA binding / transcription factor	1.12072	0.904206	1.23945
245293_at	AT4G16660	heat shock protein 70, putative / HSP70, putative	1.37738	1.91909	0.717724
246214_at	AT4G36990	HSF4 (HEAT SHOCK FACTOR 4); DNA binding / transcription factor	1.77262	0.995833	1.78004
246322_at	AT1G16680	DNAJ heat shock N-terminal domain-containing protein / S-locus protein, putative	1.32418	9.34009	0.141774
246450_at	AT5G16820	HSF3 (HEAT SHOCK FACTOR 3); DNA binding / transcription factor	0.905486	1.58675	0.570655
247274_at	AT5G64360	DNAJ heat shock N-terminal domain-containing protein	1.02436	0.856061	1.1966
247509_at	AT5G62020	AT-HSFB2A (Arabidopsis thaliana heat shock transcription factor B2A); DNA binding / transcription factor	0.377488	0.302082	1.24962
247733_at	AT5G59610	DNAJ heat shock N-terminal domain-containing protein	0.180242	0.391566	0.460312
247874_at	AT5G57710	heat shock protein-related	1.46438	0.949721	1.54191
248043_s_at	AT5G56010;AT5G56000	[AT5G56010, HSP81-3 (Heat shock protein 81-3); ATP binding];[AT5G56000, heat shock protein 81-4 (HSP81-4)]	1.08392	3.1773	0.341146
248301_at	AT5G53150	heat shock protein binding / unfolded protein binding	1.00214	0.92625	1.08194
248332_at	AT5G52640	HSP81-1 (HEAT SHOCK PROTEIN 81-1); ATP binding / unfolded protein binding	1.12427	1.10756	1.01509
248480_at	AT5G50920	CLPC (HEAT SHOCK PROTEIN 93-V); ATP binding / ATPase	1.08301	1.27851	0.847092
248582_at	AT5G49910	cpHSC70-2 (HEAT SHOCK PROTEIN 70-7); ATP binding / unfolded protein binding	1.81057	1.32897	1.36239
248616_at	AT5G49580	DNAJ heat shock N-terminal domain-containing protein	0.924252	1.7135	0.539394
248739_at	AT5G48030	GFA2 (GAMETOPHYTIC FACTOR 2); heat shock protein binding / unfolded protein binding	0.997976	0.855896	1.166
248936_at	AT5G45710	AT-HSFA4C (Arabidopsis thaliana heat shock transcription factor A4C); DNA binding / transcription factor	0.690952	0.834643	0.827842
249575_at	AT5G37670	15.7 kDa class I-related small heat shock protein-like (HSP15.7-CI)	0.556113	0.225174	2.46971
249577_at	AT5G37710	lipase class 3 family protein / calmodulin-binding heat-shock protein, putative	1.11339	0.529501	2.10271
249613_at	AT5G37380	DNAJ heat shock N-terminal domain-containing protein	0.818419	1.87533	0.436414
249616_s_at	AT5G37750;AT5G37440	[AT5G37750, heat shock protein binding / unfolded protein binding];[AT5G37440, DNAJ heat shock N-terminal domain-containing protein]	0.503511	0.5499	0.915641
249850_at	AT5G23240;AT5G23235	[AT5G23240, DNAJ heat shock N-terminal domain-containing protein]	1.7056	9.93677	0.171646
250017_at	AT5G18140	DNAJ heat shock N-terminal domain-containing protein	0.702544	2.55029	0.275476
250079_at	AT5G16650	DNAJ heat shock N-terminal domain-containing protein	0.213082	0.191802	1.11095
250502_at	AT5G09590	mtHSC70-2 (HEAT SHOCK PROTEIN 70); ATP binding / unfolded protein binding	1.302	1.40266	0.928233
250672_at	AT5G06910	ATJ6 (ARABIDOPSIS J-DOMAIN PROTEIN 6); heat shock protein binding / unfolded protein binding	0.875817	2.11642	0.41382
250711_at	AT5G06110	DNAJ heat shock N-terminal domain-containing protein / cell division protein-related	0.908923	1.11975	0.811723
250726_at	AT5G06410	DNAJ heat shock N-terminal domain-containing protein	0.967026	1.08543	0.890914
250755_at	AT5G05750	DNAJ heat shock N-terminal domain-containing protein	0.388864	2.11221	0.184103
250910_at	AT5G03720	AT-HSFA3 (Arabidopsis thaliana heat shock transcription factor A3); DNA binding / transcription factor	2.1416	1.40991	1.51896
250930_at	AT5G03160	DNAJ heat shock N-terminal domain-containing protein	2.38164	0.692865	3.43738
250934_at	AT5G03030	DNAJ heat shock N-terminal domain-containing protein	0.846409	0.914391	0.925654
250995_at	AT5G02500	HSC70-1 (heat shock cognate 70 kDa protein 1); ATP binding	1.57027	7.44	0.211058
251089_at	AT5G01390	DNAJ heat shock protein, putative	0.612009	0.891859	0.686217
251182_at	AT3G62600	DNAJ heat shock family protein	1.59938	2.3963	0.667439
251263_at	AT3G62190	DNAJ heat shock N-terminal domain-containing protein	0.527139	0.205965	2.55937
251622_at	AT3G57340	DNAJ heat shock N-terminal domain-containing protein	0.838218	0.673299	1.24494
252081_at	AT3G51910	AT-HSFA7A (Arabidopsis thaliana heat shock transcription factor A7A); DNA binding / transcription factor	0.236904	0.330839	0.716071
252122_at	AT3G51140	similar to CDF1 (CELL GROWTH DEFECT FACTOR 1), heat shock protein binding [Arabidopsis thaliana] (TAIR:AT5G23040.2); similar to Expressed protein, putative [Medicago truncatula] (GB:ABE85109.1); similar to Os03g0255200 [Oryza sativa (japonica cultivar-group)] (GB:NP_001049592.1); contains InterPro domain Helix-hairpin-helix motif, class 2; (InterPro:IPR008918)	1.18072	2.10103	0.561971
252394_at	AT3G47940	DNAJ heat shock protein, putative	1.125	1.53516	0.732824
252828_at	AT4G39960	DNAJ heat shock family protein	1.00469	1.20485	0.833869
252935_at	AT4G39150	DNAJ heat shock N-terminal domain-containing protein	0.615752	2.07136	0.297269
253013_at	AT4G37910	MTHSC70-1 (mitochondrial heat shock protein 70-1); ATP binding / unfolded protein binding	1.15404	3.73277	0.309166
253094_at	AT4G37480	DNAJ heat shock N-terminal domain-containing protein	1.07943	1.38876	0.777261
253125_at	AT4G36040	DNAJ heat shock N-terminal domain-containing protein (J11)	1.79636	3.34477	0.537065
253614_at	AT4G30350	heat shock protein-related	1.23939	4.60152	0.269345
253778_at	AT4G28480	DNAJ heat shock family protein	1.19505	1.59443	0.749515
254148_at	AT4G24280	CPHSC70-1 (chloroplast heat shock protein 70-1); ATP binding / unfolded protein binding	1.17849	4.88888	0.241056
254384_at	AT4G21870	26.5 kDa class P-related heat shock protein (HSP26.5-P)	0.384571	0.294188	1.30723
254458_at	AT4G21180	DNAJ heat shock N-terminal domain-containing protein / sec63 domain-containing protein	0.995449	1.99744	0.498363
254592_at	AT4G18880	AT-HSFA4A (Arabidopsis thaliana heat shock transcription factor A4A); DNA binding / transcription factor	0.817503	0.759846	1.07588
254688_at	AT4G13830	J20 (DNAJ-LIKE 20); heat shock protein binding	1.02887	3.17945	0.323599
254780_s_at	AT4G12770;AT4G12780	[AT4G12770, heat shock protein binding];[AT4G12780, auxilin-related]	0.90678	2.09322	0.433198
255171_at	AT4G07990	DNAJ heat shock N-terminal domain-containing protein	0.721251	1.68629	0.427714
255677_at	AT4G00500	lipase class 3 family protein / calmodulin-binding heat-shock protein-related	1.1387	0.954718	1.1927
255801_at	AT4G10130	DNAJ heat shock N-terminal domain-containing protein	0.417354	0.761309	0.548206
256221_at	AT1G56300	DNAJ heat shock N-terminal domain-containing protein	0.543612	0.559373	0.971824
256245_at	AT3G12580	HSP70 (heat shock protein 70); ATP binding	1.07293	0.670757	1.59958
256337_at	AT1G72070;AT1G72060	[AT1G72070, DNAJ heat shock N-terminal domain-containing protein];[AT1G72060, serine-type endopeptidase inhibitor]	1.31345	0.476217	2.75808
256905_at	AT3G23990	HSP60 (Heat shock protein 60); ATP binding / protein binding / unfolded protein binding	1.36614	2.86567	0.476725
256999_at	AT3G14200	DNAJ heat shock N-terminal domain-containing protein	0.786553	1.26628	0.621155
257426_at	AT1G54850	similar to unknown protein [Arabidopsis thaliana] (TAIR:AT1G54840.1); similar to heat shock protein-like protein [Cucumis melo] (GB:AAO45756.1); contains InterPro domain HSP20-like chaperone; (InterPro:IPR008978); contains InterPro domain Heat shock protein Hsp20; (InterPro:IPR002068)	0.696795	0.520436	1.33887
257654_at	AT3G13310	DNAJ heat shock N-terminal domain-containing protein	1.92289	1.34448	1.43021
258139_at	AT3G24520;AT3G24518	[AT3G24520, AT-HSFC1 (Arabidopsis thaliana heat shock transcription factor C1); DNA binding / transcription factor]	1.38274	1.00488	1.37603
258716_at	AT3G09700	DNAJ heat shock N-terminal domain-containing protein	0.46218	0.308456	1.49837
258909_at	AT3G06340	DNAJ heat shock N-terminal domain-containing protein	1.12866	2.02463	0.557466
258979_at	AT3G09440	heat shock cognate 70 kDa protein 3 (HSC70-3) (HSP70-3)	2.1917	1.22439	1.79003
259284_at	AT3G11450	DNAJ heat shock N-terminal domain-containing protein / cell division protein-related	0.7375	3.00441	0.245472
259876_at	AT1G76700	DNAJ heat shock N-terminal domain-containing protein	1.50391	1.3209	1.13855
259927_at	AT1G75100	JAC1 (J-DOMAIN PROTEIN REQUIRED FOR CHLOROPLAST ACCUMULATION RESPONSE 1); heat shock protein binding	0.64462	0.620434	1.03898
259992_at	AT1G67970	AT-HSFA8 (Arabidopsis thaliana heat shock transcription factor A8); DNA binding / transcription factor	1.58954	0.660361	2.40708
260251_at	AT1G74250	DNAJ heat shock N-terminal domain-containing protein	0.809735	2.59978	0.311463
260701_at	AT1G32330	ATHSFA1D (Arabidopsis thaliana heat shock transcription factor A1D); DNA binding / transcription factor	1.38954	1.07312	1.29485
261098_at	AT1G62970	DNAJ heat shock N-terminal domain-containing protein	1.16112	0.59642	1.94681
261117_at	AT1G75310	AUL1 (auxin-like 1 protein); heat shock protein binding	0.768185	0.977972	0.785488
261424_at	AT1G18700	DNAJ heat shock N-terminal domain-containing protein	1.06332	0.890013	1.19472
261458_at	AT1G21080	DNAJ heat shock N-terminal domain-containing protein	1.00859	3.69082	0.273269
261901_at	AT1G80920	J8; heat shock protein binding / unfolded protein binding	0.481235	0.602676	0.798497
262053_at	AT1G79940	heat shock protein binding / unfolded protein binding	0.912226	2.98966	0.305127
262054_s_at	AT1G79930;AT1G79920	[AT1G79930, HSP91 (Heat shock protein 91)];[AT1G79920, heat shock protein 70, putative / HSP70, putative]	0.846402	8.26289	0.102434
262059_at	AT1G80030	DNAJ heat shock protein, putative	1.16699	1.94563	0.5998
262194_at	AT1G77930	DNAJ heat shock N-terminal domain-containing protein	0.499458	1.13873	0.438609
262493_at	AT1G21660	heat shock protein binding	1.28636	1.61659	0.795726
262814_at	AT1G11660	heat shock protein, putative	0.795226	3.40609	0.233472
263101_s_at	AT2G05250;AT2G05230	[AT2G05250, DNAJ heat shock N-terminal domain-containing protein];[AT2G05230, DNAJ heat shock N-terminal domain-containing protein]	0.990246	0.617405	1.60388
263150_at	AT1G54050	17.4 kDa class III heat shock protein (HSP17.4-CIII)	0.62038	0.740759	0.837492
263985_at	AT2G42750	DNAJ heat shock N-terminal domain-containing protein	1.20744	6.19175	0.195008
264002_at	AT2G22360	DNAJ heat shock family protein	1.34771	2.10814	0.639287
264135_at	AT1G79030	DNAJ heat shock N-terminal domain-containing protein / S-locus protein, putative	1.02797	1.37054	0.750044
264156_at	AT1G65280	heat shock protein binding / unfolded protein binding	1.35906	0.86647	1.5685
264427_at	AT1G61770	DNAJ heat shock N-terminal domain-containing protein	1.37738	3.24324	0.424691
264464_at	AT1G10350	DNAJ heat shock protein, putative	1.00467	0.726943	1.38205
264788_at	AT2G17880	DNAJ heat shock protein, putative	1.70209	0.897537	1.8964
264811_at	AT1G08640	heat shock protein binding	1.27458	1.38625	0.919446
264865_at	AT1G24120	ARL1 (ARG1-LIKE1); heat shock protein binding / unfolded protein binding	1.01634	2.07846	0.488985
265417_at	AT2G20920	similar to CDF1 (CELL GROWTH DEFECT FACTOR 1), heat shock protein binding [Arabidopsis thaliana] (TAIR:AT5G23040.2); similar to expressed protein [Oryza sativa (japonica cultivar-group)] (GB:ABF93866.1)	2.07905	2.45806	0.845808
265613_at	AT2G25560	DNAJ heat shock N-terminal domain-containing protein	1.1658	0.626331	1.86132
265826_at	AT2G35795	DNAJ heat shock N-terminal domain-containing protein	0.523798	0.366862	1.42778
265850_at	AT2G35720	DNAJ heat shock N-terminal domain-containing protein	1.27595	1.55411	0.821014
265866_at	AT2G01710	DNAJ heat shock N-terminal domain-containing protein	0.713949	1.46994	0.485699
266772_s_at	AT4G16540;AT2G03020	[AT4G16540, heat shock protein-related];[AT2G03020, heat shock protein-related]	0.654034	1.47891	0.44224
266809_at	AT2G29970	heat shock protein-related	0.981481	0.473284	2.07377
266858_at	AT2G26890	GRV2 (KATAMARI2); binding / heat shock protein binding	1.1068	1.52809	0.724302
267336_at	AT2G19310	similar to HSP18.2 (HEAT SHOCK PROTEIN 18.2) [Arabidopsis thaliana] (TAIR:AT5G59720.1); similar to low molecular weight heat-shock protein [Corylus avellana] (GB:AAD15628.1); similar to 18.5 kDa class I heat shock protein (HSP 18.5) (GB:P05478); contains InterPro domain HSP20-like chaperone; (InterPro:IPR008978)	1.10526	0.31784	3.4774
267462_at	AT2G33735	DNAJ heat shock N-terminal domain-containing protein	0.448847	0.381455	1.17667
267587_at	AT2G42080	DNAJ heat shock N-terminal domain-containing protein	0.82801	0.46898	1.76555
		F-test	1.5629e-09	0.515204	1.69975e-29
		t-test	0.157758	0.388468	1.70751e-07
		var	0.170291	2.44668	0.386972

## Sheet: defense-related genes
Array Element	Locus Identifier	Annotation	wt/mut	comp/mut	wt/comp
245218_s_at	AT1G59218;AT1G58848	[AT1G59218, disease resistance protein (CC-NBS-LRR class), putative];[AT1G58848, ATP binding / protein binding]	0.839041	2.54217	0.33005
245219_at	AT1G58807;AT1G59124	[AT1G58807, disease resistance protein (CC-NBS-LRR class), putative / PRM1 homolog, putative];[AT1G59124, disease resistance protein (CC-NBS-LRR class), putative / PRM1 homolog, putative]	1.6717	0.947865	1.76364
245450_at	AT4G16880	disease resistance protein-related	0.104599	0.201045	0.520274
245460_at	AT4G16990	disease resistance protein (TIR-NBS class), putative	0.785495	3.40986	0.23036
245654_at	AT1G56540	disease resistance protein (TIR-NBS-LRR class), putative	1.63112	0.840778	1.94002
245768_at	AT1G33590	disease resistance protein-related / LRR protein-related	2.10124	5.68571	0.369565
246405_at	AT1G57630	disease resistance protein (TIR class), putative	10.1046	0.5625	17.9637
246660_at	AT5G35180	similar to EDR2 (enhanced disease resistance 2), lipid binding [Arabidopsis thaliana] (TAIR:AT4G19040.1); similar to Os08g0439100 [Oryza sativa (japonica cultivar-group)] (GB:NP_001061897.1); similar to pleckstriny domain-containing protein, putative, expressed [Oryza sativa (japonica cultivar-group)] (GB:ABB47745.1); contains InterPro domain Protein of unknown function DUF1336; (InterPro:IPR0097…	0.862762	1.37702	0.626545
247065_s_at	AT5G66910;AT5G66900	[AT5G66910, disease resistance protein (CC-NBS-LRR class), putative];[AT5G66900, disease resistance protein (CC-NBS-LRR class), putative]	1.35257	0.728764	1.85598
248845_at	AT5G46470	disease resistance protein (TIR-NBS-LRR class), putative	0.968923	0.251437	3.85354
248890_at	AT5G46270	disease resistance protein (TIR-NBS-LRR class), putative	1.03915	2.79982	0.371147
248943_s_at	AT5G45490;AT5G45440	[AT5G45490, disease resistance protein-related];[AT5G45440, disease resistance protein-related]	0.810961	2.61669	0.309919
249029_at	AT5G44870	disease resistance protein (TIR-NBS-LRR class), putative	1.15567	0.524776	2.20221
249124_at	AT5G43740	disease resistance protein (CC-NBS-LRR class), putative	0.934648	0.495071	1.88791
249393_at	AT5G40170	disease resistance family protein	1.43579	0.696006	2.0629
249504_at	AT5G38850	disease resistance protein (TIR-NBS-LRR class), putative	0.794073	0.592705	1.33974
249639_at	AT5G36930	disease resistance protein (TIR-NBS-LRR class), putative	0.771654	0.886417	0.870531
249724_at	AT5G35450	disease resistance protein (CC-NBS-LRR class), putative	0.676471	0.905462	0.7471
249903_at	AT5G22690	disease resistance protein (TIR-NBS-LRR class), putative	1.1493	1.18157	0.972688
250038_at	AT5G18360	disease resistance protein (TIR-NBS-LRR class), putative	1.34135	0.860526	1.55876
250064_at	AT5G17890	LIM domain-containing protein / disease resistance protein-related	0.490005	0.520223	0.941912
250419_at	AT5G11250	disease resistance protein (TIR-NBS-LRR class), putative	1.3088	0.843571	1.55149
252126_at	AT3G50950	disease resistance protein (CC-NBS-LRR class), putative	1.84983	1.58115	1.16992
252373_at	AT3G48090	EDS1 (ENHANCED DISEASE SUSCEPTIBILITY 1); signal transducer/ triacylglycerol lipase	4.84576	0.653874	7.41085
252403_at	AT3G48080	lipase class 3 family protein / disease resistance protein-related	3.41032	1.0806	3.15595
252648_at	AT3G44630	disease resistance protein RPP1-WsB-like (TIR-NBS-LRR class), putative	0.9704	0.666005	1.45704
252684_at	AT3G44400	disease resistance protein (TIR-NBS-LRR class), putative	1.03688	1.45532	0.712476
252921_at	AT4G39030	EDS5 (ENHANCED DISEASE SUSCEPTIBILITY 5); antiporter/ transporter	1.60064	1.2334	1.29774
252951_at	AT4G38700	disease resistance-responsive family protein	0.743297	0.400138	1.8576
253074_at	AT4G36140	disease resistance protein (TIR-NBS-LRR class), putative	1.32483	0.557164	2.37781
253075_at	AT4G36150	disease resistance protein (TIR-NBS-LRR class), putative	1.84788	0.485531	3.80589
254477_at	AT4G20380	LSD1 (LESION SIMULATING DISEASE)	1.40741	3.21176	0.438205
254553_at	AT4G19530	disease resistance protein (TIR-NBS-LRR class), putative	0.751668	1.26199	0.595619
254585_at	AT4G19500	disease resistance protein (TIR-NBS-LRR class), putative	0.799471	0.364895	2.19096
254602_at	AT4G19040	EDR2 (enhanced disease resistance 2); lipid binding	1.28655	0.80771	1.59284
254851_at	AT4G12010	disease resistance protein (TIR-NBS-LRR class), putative	0.780848	0.97847	0.79803
255059_at	AT4G09420	disease resistance protein (TIR-NBS class), putative	0.964392	0.977003	0.987092
256526_at	AT1G66090	disease resistance protein (TIR-NBS class), putative	4.20528	1.21094	3.47273
256781_at	AT3G13650	disease resistance response	0.904365	0.503274	1.79696
257083_s_at	AT3G20600;AT3G20590	[AT3G20600, NDR1 (NON RACE-SPECIFIC DISEASE RESISTANCE 1); signal transducer];[AT3G20590, non-race specific disease resistance protein, putative]	0.765838	0.587077	1.30449
257100_at	AT3G25010	disease resistance family protein	5.07031	0.845947	5.99365
258537_at	AT3G04210	disease resistance protein (TIR-NBS class), putative	1.7136	0.924335	1.85387
258894_at	AT3G05650	disease resistance family protein	1.56783	0.920979	1.70235
259495_at	AT1G15890	disease resistance protein (CC-NBS-LRR class), putative	1.67845	0.454331	3.69433
259629_at	AT1G56510	disease resistance protein (TIR-NBS-LRR class), putative	1.30981	0.937409	1.39727
259655_at	AT1G55210	disease resistance response	3.54507	1.29719	2.73288
260110_at	AT1G63350	disease resistance protein (CC-NBS-LRR class), putative	1.44276	0.374747	3.84996
260312_at	AT1G63880	disease resistance protein (TIR-NBS-LRR class), putative	0.790416	0.474703	1.66507
260640_at	AT1G53350	disease resistance protein (CC-NBS-LRR class), putative	1.06688	0.998433	1.06855
262366_at	AT1G72890	disease resistance protein (TIR-NBS class), putative	1.04155	0.723916	1.43878
262374_s_at	AT1G72910;AT1G72930	[AT1G72910, disease resistance protein (TIR-NBS class), putative];[AT1G72930, TIR (TOLL/INTERLEUKIN-1 RECEPTOR-LIKE); transmembrane receptor]	0.631855	0.486028	1.30004
262381_at	AT1G72900	disease resistance protein (TIR-NBS class), putative	2.81118	1.5354	1.83091
262382_at	AT1G72920	disease resistance protein (TIR-NBS class), putative	1.16509	0.30903	3.77014
262383_at	AT1G72940	disease resistance protein (TIR-NBS class), putative	1.0866	1.25082	0.868713
263755_at	AT2G21340	enhanced disease susceptibility protein, putative / salicylic acid induction deficient protein, putative	0.896497	2.59574	0.345372
264780_at	AT1G08720	EDR1 (ENHANCED DISEASE RESISTANCE 1); kinase/ protein threonine/tyrosine kinase	1.30837	2.44917	0.534207
264885_s_at	AT1G61190;AT1G61180;AT1G61300;AT1G61310	[AT1G61190, disease resistance protein (CC-NBS-LRR class), putative];[AT1G61180, disease resistance protein (CC-NBS-LRR class), putative];[AT1G61300, disease resistance protein (NBS-LRR class), putative];[AT1G61310, disease resistance protein (CC-NBS-LRR class), putative]	0.844757	0.815486	1.03589
264910_at	AT1G61100	disease resistance protein (TIR class), putative	1.589	0.875712	1.81453
264979_s_at	AT1G27170;AT1G27180	[AT1G27170, disease resistance protein (TIR-NBS-LRR class), putative];[AT1G27180, disease resistance protein (TIR-NBS-LRR class), putative]	1.11266	0.845411	1.31611
265109_s_at	AT1G63360;AT1G62630	[AT1G63360, disease resistance protein (CC-NBS-LRR class), putative];[AT1G62630, disease resistance protein (CC-NBS-LRR class), putative]	0.906538	0.445278	2.03589
265297_at	AT2G14080	disease resistance protein (TIR-NBS-LRR class), putative	0.853101	1.19386	0.714574
267411_at	AT2G34930	disease resistance family protein	0.952904	1.30338	0.731105
267546_at	AT2G32680	disease resistance family protein	4.2888	0.980473	4.37421
245451_at	AT4G16890	SNC1 (SUPPRESSOR OF NPR1-1, CONSTITUTIVE 1)	1.32531	0.527087	2.51441
248981_at	AT5G45110	NPR3 (NPR1-LIKE PROTEIN 3); protein binding	1.17703	1.46584	0.80297
254532_at	AT4G19660	NPR4 (NPR1-LIKE PROTEIN 4); protein binding	0.756198	0.930597	0.812595
259764_at	AT1G64280	NPR1 (NONEXPRESSER OF PR GENES 1); protein binding	1.61764	0.747705	2.16347
251625_at	AT3G57260	BGL2 (PATHOGENESIS-RELATED PROTEIN 2); glucan 1,3-beta-glucosidase/ hydrolase, hydrolyzing O-glycosyl compounds	10.0748	3.15057	3.19778
253104_at	AT4G36010	pathogenesis-related thaumatin family protein	3.65455	1.54545	2.36471
254024_at	AT4G25780	pathogenesis-related protein, putative	0.871669	1.53103	0.569335
258791_at	AT3G04720	PR4 (PATHOGENESIS-RELATED 4)	1.4954	0.821365	1.82063
259925_at	AT1G75040	PR5 (PATHOGENESIS-RELATED GENE 5)	13.5251	2.08855	6.47583
261248_at	AT1G20030	pathogenesis-related thaumatin family protein	2.73542	0.766963	3.56656
262727_at	AT1G75800	pathogenesis-related thaumatin family protein	1.3491	6.45828	0.208894
266385_at	AT2G14610	PR1 (PATHOGENESIS-RELATED GENE 1)	11.7245	0.855322	13.7077
		F-test	7.09724e-200	0.000331433	1.33863e-26
		t-test	0.00149147	0.00267017	0.00167
		var	6.08588	1.17354	7.30591

## Sheet: auxin-related genes
Array Element	Locus Identifier	Annotation	wt/mut	comp/mut	wt/comp
245136_at	AT2G45210	auxin-responsive protein-related	0.571865	0.458215	1.24803
245438_at	AT4G16650	similar to unknown protein [Arabidopsis thaliana] (TAIR:AT1G76270.1); similar to OSIGBa0122F23.8 [Oryza sativa (indica cultivar-group)] (GB:CAH67151.1); similar to putative auxin-independent growth promoter [Oryza sativa (japonica cultivar-group)] (GB:BAD10226.1); similar to OSJNBa0010H02.2 [Oryza sativa (japonica cultivar-group)] (GB:CAE01682.2); contains InterPro domain Protein of unknown funct…	1.36508	1.42857	0.955556
247135_at	AT5G66260	auxin-responsive protein, putative	0.846254	0.563844	1.50087
247186_at	AT5G65470	similar to unknown protein [Arabidopsis thaliana] (TAIR:AT4G24530.1); similar to putative auxin growth promotor protein [Lycopersicon esculentum] (GB:AAK84479.1); similar to Os09g0412200 [Oryza sativa (japonica cultivar-group)] (GB:NP_001063155.1); contains InterPro domain Protein of unknown function DUF246, plant; (InterPro:IPR004348)	0.655678	1.63309	0.401495
247237_at	AT5G64600	similar to unknown protein [Arabidopsis thaliana] (TAIR:AT1G22460.1); similar to Os12g0190100 [Oryza sativa (japonica cultivar-group)] (GB:NP_001066339.1); similar to putative auxin-independent growth promoter [Oryza sativa (japonica cultivar-group)] (GB:BAD37235.1); contains InterPro domain Protein of unknown function DUF246, plant; (InterPro:IPR004348)	1.41742	1.19238	1.18874
247468_at	AT5G62000	ARF2 (AUXIN RESPONSE FACTOR 2); transcription factor	0.755896	9.86854	0.0765965
247508_at	AT5G62000	ARF2 (AUXIN RESPONSE FACTOR 2); transcription factor	0.807813	9.01055	0.0896519
247643_at	AT5G60450	ARF4 (AUXIN RESPONSE FACTOR 4); transcription factor	0.899911	1.52681	0.589406
248243_at	AT5G53590	auxin-responsive family protein	0.506587	0.397232	1.27529
248557_at	AT5G49980	AFB5 (AUXIN F-BOX PROTEIN 5); ubiquitin-protein ligase	0.675772	5.47747	0.123373
249651_at	AT5G37020	ARF8 (AUXIN RESPONSE FACTOR 8); transcription factor	1.50064	0.71078	2.11126
249719_at	AT5G35735	auxin-responsive family protein	5.48156	7.04075	0.778548
249922_at	AT5G19140	auxin/aluminum-responsive protein, putative	0.849221	2.29807	0.369537
250012_x_at	AT5G18060	auxin-responsive protein, putative	0.540684	0.114978	4.7025
250293_s_at	AT5G13370;AT5G13360	[AT5G13370, auxin-responsive GH3 family protein];[AT5G13360, auxin-responsive GH3 family protein]	0.99827	3.19723	0.312229
251078_at	AT5G01990	auxin efflux carrier family protein	1.83667	0.944859	1.94385
251289_at	AT3G61830	ARF18 (AUXIN RESPONSE FACTOR 18); transcription factor	0.697088	1.11674	0.624215
251291_at	AT3G61900	auxin-responsive family protein	0.347237	0.128089	2.7109
251342_at	AT3G60690	auxin-responsive family protein	0.521573	0.504971	1.03288
251977_at	AT3G53250	auxin-responsive family protein	0.246909	0.235079	1.05032
252965_at	AT4G38860	auxin-responsive protein, putative	0.651816	0.124185	5.24876
252970_at	AT4G38850	SAUR_AC1 (SMALL AUXIN UP RNA 1 FROM ARABIDOPSIS THALIANA ECOTYPE COLUMBIA)	0.304999	0.0702099	4.3441
252972_at	AT4G38840	auxin-responsive protein, putative	0.509974	0.075217	6.78004
253103_at	AT4G36110	auxin-responsive protein, putative	0.540178	0.234946	2.29915
253207_at	AT4G34770	auxin-responsive family protein	0.705838	0.388429	1.81716
253253_at	AT4G34750	auxin-responsive protein, putative / small auxin up RNA (SAUR_E)	0.908864	0.231461	3.92665
253255_at	AT4G34760	auxin-responsive family protein	0.699073	0.244963	2.85379
253662_at	AT4G30080	ARF16 (AUXIN RESPONSE FACTOR 16); miRNA binding / transcription factor	0.904583	2.34228	0.386198
254171_at	AT4G24530	similar to unknown protein [Arabidopsis thaliana] (TAIR:AT5G65470.1); similar to putative auxin growth promotor protein [Lycopersicon esculentum] (GB:AAK84479.1); similar to Os09g0412200 [Oryza sativa (japonica cultivar-group)] (GB:NP_001063155.1); contains InterPro domain Protein of unknown function DUF246, plant; (InterPro:IPR004348)	0.821927	0.460996	1.78294
254194_at	AT4G23980	ARF9 (AUXIN RESPONSE FACTOR 9); transcription factor	1.45174	1.26327	1.14919
254323_at	AT4G22620	auxin-responsive family protein	1.10306	0.407229	2.7087
254685_at	AT4G13790	auxin-responsive protein, putative	0.306332	0.0931374	3.28903
254746_at	AT4G12980	auxin-responsive protein, putative	0.701237	0.252174	2.78077
255412_at	AT4G02980	ABP1 (ENDOPLASMIC RETICULUM AUXIN BINDING PROTEIN 1)	0.335328	0.549462	0.610284
255645_at	AT4G00880	auxin-responsive family protein	0.481967	0.427499	1.12741
256010_at	AT1G19220	ARF19 (AUXIN RESPONSE FACTOR 11); transcription factor	0.8659	0.979167	0.884324
256225_at	AT1G56220	dormancy/auxin associated family protein	0.872584	0.748261	1.16615
256311_at	AT1G30330	ARF6 (AUXIN RESPONSE FACTOR 6); transcription factor	1.44057	0.643027	2.2403
256322_at	AT1G54990	AXR4 (AUXIN RESISTANT 4)	1.81416	1.02086	1.77709
256706_at	AT3G30300	similar to EDA30 (embryo sac development arrest 30) [Arabidopsis thaliana] (TAIR:AT3G03810.1); similar to putative auxin-independent growth promoter protein [Oryza sativa (japonica cultivar-group)] (GB:AAT85168.1); similar to Os05g0132500 [Oryza sativa (japonica cultivar-group)] (GB:NP_001054559.1); contains InterPro domain Protein of unknown function DUF246, plant; (InterPro:IPR004348)	1.07692	2.59008	0.415787
257137_at	AT3G28860	ATMDR11/ATPGP19/MDR1/MDR11/PGP19 (P-GLYCOPROTEIN 19); ATPase, coupled to transmembrane movement of substances / auxin efflux transporter	1.08262	3.13858	0.344939
257460_at	AT1G75580	auxin-responsive protein, putative	0.365957	0.247954	1.47591
257506_at	AT1G29440	auxin-responsive family protein	0.264533	0.0416025	6.35859
257690_at	AT3G12830	auxin-responsive family protein	2.39699	0.819492	2.92497
257769_at	AT3G23050	IAA7 (AUXIN RESISTANT 2); transcription factor	0.61622	3.47716	0.177219
257824_at	AT3G25290	auxin-responsive family protein	1.28273	0.940182	1.36434
258311_at	AT3G26810	AFB2 (AUXIN SIGNALING F-BOX 2); auxin binding / ubiquitin-protein ligase	1.13879	1.05297	1.0815
259018_at	AT3G07390	AIR12 (Auxin-Induced in Root cultures 12); extracellular matrix structural constituent	3.05078	4.79331	0.636467
259331_at	AT3G03840	auxin-responsive protein, putative	0.25091	0.0715569	3.50645
259332_at	AT3G03830	auxin-responsive protein, putative	0.245744	0.0825342	2.97749
259754_at	AT1G71090	auxin efflux carrier family protein	1.34175	0.678587	1.97726
259773_at	AT1G29500	auxin-responsive protein, putative	0.299268	0.0935383	3.19941
259783_at	AT1G29510	auxin-responsive protein, putative	0.478113	0.101466	4.71207
259784_at	AT1G29450	auxin-responsive protein, putative	0.28308	0.0770361	3.67464
259785_at	AT1G29490	auxin-responsive family protein	0.0939086	0.0890863	1.05413
259787_at	AT1G29460	auxin-responsive protein, putative	0.398324	0.10458	3.8088
259790_s_at	AT1G29430;AT5G27780	[AT1G29430, auxin-responsive family protein];[AT5G27780, auxin-responsive family protein]	0.337616	0.080676	4.18484
259980_at	AT1G76520	auxin efflux carrier family protein	1.64802	1.96186	0.840028
260427_at	AT1G72430	auxin-responsive protein-related	0.641648	0.613374	1.04609
260446_at	AT1G72420	similar to auxin-induced-related / indole-3-acetic acid induced-related [Arabidopsis thaliana] (TAIR:AT1G17350.1); similar to PREDICTED: similar to CG7598-PA [Tribolium castaneum] (GB:XP_975544.1); similar to Os01g0727400 [Oryza sativa (japonica cultivar-group)] (GB:NP_001044122.1); contains domain SUBFAMILY NOT NAMED (PTHR13194:SF2); contains domain FAMILY NOT NAMED (PTHR13194)	1.21898	2.18759	0.557224
260629_at	AT1G62330	similar to unknown protein [Arabidopsis thaliana] (TAIR:AT1G11990.1); similar to putative auxin-independent growth promoter [Oryza sativa (japonica cultivar-group)] (GB:BAD37877.1); contains InterPro domain Protein of unknown function DUF246, plant; (InterPro:IPR004348)	1.12404	1.77719	0.632485
261087_at	AT1G17350	auxin-induced-related / indole-3-acetic acid induced-related	0.998481	0.888228	1.12413
261117_at	AT1G75310	AUL1 (auxin-like 1 protein); heat shock protein binding	0.768185	0.977972	0.785488
261195_at	AT1G12820	AFB3 (AUXIN SIGNALING F-BOX 3); auxin binding / ubiquitin-protein ligase	0.807996	2.93212	0.275568
261726_at	AT1G76270	similar to unknown protein [Arabidopsis thaliana] (TAIR:AT4G38390.1); similar to unknown protein [Arabidopsis thaliana] (TAIR:AT1G20550.1); similar to OSJNBb0078D11.5 [Oryza sativa (japonica cultivar-group)] (GB:CAE01922.2); similar to putative auxin-independent growth promoter [Oryza sativa (japonica cultivar-group)] (GB:BAD10226.1); similar to axi 1 [Nicotiana tabacum] (GB:CAA56570.1); contains…	0.897554	1.51835	0.591138
261776_at	AT1G76190	auxin-responsive family protein	1.04061	0.515917	2.01702
261909_at	AT1G80680	PRE (PRECOZ, SUPPRESSOR OF AUXIN RESISTANCE3)	1.04872	0.719069	1.45844
261929_at	AT1G22460	similar to unknown protein [Arabidopsis thaliana] (TAIR:AT5G64600.1); similar to putative auxin-independent growth promoter [Oryza sativa (japonica cultivar-group)] (GB:BAD37235.1); contains InterPro domain Protein of unknown function DUF246, plant; (InterPro:IPR004348)	1.30821	0.709701	1.84332
262092_at	AT1G56150	auxin-responsive family protein	2.86735	1.13564	2.52488
262099_s_at	AT4G37390;AT1G59500	[AT4G37390, YDK1 (AUXIN UPREGULATED1, YADOKARI 1); indole-3-acetic acid amido synthetase];[AT1G59500, GH3.4; indole-3-acetic acid amido synthetase]	1.07623	1.98655	0.541761
262136_at	AT1G77850	ARF17 (AUXIN RESPONSE FACTOR 17); transcription factor	1.4111	0.980401	1.43931
262263_at	AT1G70940	PIN3 (PIN-FORMED 3); auxin:hydrogen symporter/ transporter	1.21115	0.837443	1.44624
262703_at	AT1G16510	auxin-responsive family protein	1.47255	0.529165	2.78278
262914_at	AT1G59750	ARF1 (AUXIN RESPONSE FACTOR 1); transcription factor	0.758527	2.04178	0.371503
263073_at	AT2G17500	auxin efflux carrier family protein	0.534503	1.75351	0.304819
263406_at	AT2G04160	AIR3 (Auxin-Induced in Root cultures 3); subtilase	0.815621	1.887	0.432231
263664_at	AT1G04250	AXR3 (AUXIN RESISTANT 3); transcription factor	0.283496	0.254517	1.11386
264014_at	AT2G21210	auxin-responsive protein, putative	0.506219	0.188275	2.68872
264016_at	AT2G21220	auxin-responsive protein, putative	0.464016	0.21381	2.17022
264021_at	AT2G21200	auxin-responsive protein, putative	0.235589	0.10056	2.34278
264585_at	AT1G05180	AXR1 (AUXIN RESISTANT 1); small protein activating enzyme	1.4319	0.878098	1.63069
264605_at	AT1G04550	IAA12 (AUXIN-INDUCED PROTEIN 12); transcription factor	0.682632	1.25	0.546105
264900_at	AT1G23080	PIN7 (PIN-FORMED 7); auxin:hydrogen symporter/ transporter	0.960271	5.78815	0.165903
265272_at	AT2G28350	ARF10 (AUXIN RESPONSE FACTOR 10); miRNA binding / transcription factor	0.444623	1.22271	0.363636
265454_at	AT2G46530	ARF11 (AUXIN RESPONSE FACTOR 11); transcription factor	0.633833	2.12099	0.298839
265806_at	AT2G18010	auxin-responsive family protein	0.554352	0.321629	1.72358
266139_at	AT2G28085	auxin-responsive family protein	0.925403	1.10837	0.834925
266300_at	AT2G01420	PIN4 (PIN-FORMED 4); auxin:hydrogen symporter/ transporter	1.09764	1.60267	0.684882
266322_at	AT2G46690	auxin-responsive family protein	0.525187	0.282595	1.85845
267092_at	AT2G38120	AUX1 (AUXIN RESISTANT 1); amino acid permease/ transporter	1.50483	1.69777	0.886358
267310_at	AT2G34680	AIR9 (Auxin-Induced in Root cultures 9); protein binding	0.857487	0.737567	1.16259
267461_at	AT2G33830	dormancy/auxin associated family protein	1.21241	1.31338	0.92312
245244_at	AT1G44350	ILL6 (IAA-leucine resistant (ILR)-like gene 6); metallopeptidase	1.05351	4.48408	0.234945
245397_at	AT4G14560	IAA1 (INDOLE-3-ACETIC ACID INDUCIBLE); transcription factor	0.462883	0.771711	0.599814
245593_at	AT4G14550	IAA14 (SOLITARY ROOT); transcription factor	0.828248	0.564364	1.46758
246376_at	AT1G51950	IAA18 (indoleacetic acid-induced protein 18); transcription factor	0.25517	0.543671	0.469345
246861_at	AT5G25890	IAA28 (IAA-ALANINE RESISTANT 2); transcription factor	0.791391	1.08278	0.730887
247148_at	AT5G65670	IAA9 (indoleacetic acid-induced protein 9); transcription factor	0.333263	2.03918	0.16343
247828_at	AT5G58510	similar to catalytic [Arabidopsis thaliana] (TAIR:AT5G55060.1); similar to PREDICTED: similar to KIAA0066 [Gallus gallus] (GB:XP_422135.2); similar to Os03g0295700 [Oryza sativa (japonica cultivar-group)] (GB:NP_001049826.1); contains domain FAMILY NOT NAMED (PTHR21422); contains domain SUBFAMILY NOT NAMED (PTHR21422:SF3)	1.71211	0.965917	1.77252
247984_s_at	AT5G56650;AT5G56660	[AT5G56650, ILL1 (IAA-leucine resistant (ILR)-like gene 1); metallopeptidase];[AT5G56660, ILL2 (IAA-leucine resistant (ILR)-like gene 2); metallopeptidase]	1.44989	1.45203	0.998532
248171_at	AT5G54680	ILR3 (IAA-LEUCINE RESISTANT3); DNA binding / transcription factor	1.18423	2.0359	0.581675
248192_at	AT5G54140	ILL3 (IAA-amino acid hydrolase ILR1-like 3); metallopeptidase	1.31927	0.904061	1.45927
253423_at	AT4G32280	IAA29 (indoleacetic acid-induced protein 29); transcription factor	0.652733	0.514774	1.268
253791_at	AT4G28640	IAA11 (indoleacetic acid-induced protein 11); transcription factor	0.940317	1.85627	0.506562
255788_at	AT2G33310	IAA13 (indoleacetic acid-induced protein 13); transcription factor	0.618075	1.09848	0.562663
256178_s_at	AT1G51760;AT1G51780	[AT1G51760, IAR3 (IAA-ALANINE RESISTANT 3); metallopeptidase];[AT1G51780, ILL5 (IAA-leucine resistant (ILR)-like gene 5); metallopeptidase]	1.5271	4.3932	0.347605
257766_at	AT3G23030	IAA2 (indoleacetic acid-induced protein 2); transcription factor	0.503216	1.08654	0.463135
258399_at	AT3G15540	IAA19 (indoleacetic acid-induced protein 19); transcription factor	0.661365	0.567971	1.16443
258610_at	AT3G02875	ILR1 (IAA-LEUCINE RESISTANT 1); metallopeptidase	1.21096	2.18357	0.554577
258797_at	AT3G04730	IAA16 (indoleacetic acid-induced protein 16); transcription factor	0.680832	4.90731	0.138738
260003_at	AT1G68100	IAR1 (IAA-ALANINE RESISTANT 1); metal ion transporter	1.35575	0.893897	1.51667
260152_at	AT1G52830	IAA6 (indoleacetic acid-induced protein 6); transcription factor	0.610995	0.294044	2.0779
261766_at	AT1G15580	IAA5 (indoleacetic acid-induced protein 5); transcription factor	0.249904	0.143153	1.74571
264871_at	AT1G24180	IAR4 (IAA-conjugate-resistant 4); pyruvate dehydrogenase (acetyl-transferring)	1.21489	3.82022	0.318015
265319_at	AT2G22670	IAA8 (indoleacetic acid-induced protein 8); transcription factor	0.830179	2.13504	0.388835
251199_at	AT3G62980	TIR1 (TRANSPORT INHIBITOR RESPONSE 1); ubiquitin-protein ligase	0.927428	2.32012	0.399734
		F-test	0.123605	0.058551	0.71675
		t-test	0.0341253	0.199379	0.0102595
		var	0.439533	2.89468	1.76679

## Sheet: UBC genes
Array Element	Locus Identifier	Annotation	wt/mut	comp/mut	wt/comp
246195_at	AT4G36410	UBC17 (UBIQUITIN-CONJUGATING ENZYME 17); ubiquitin-protein ligase	0.244904	0.329491	0.743278
247433_at	AT5G62540	UBC3 (ubiquitin-conjugating enzyme 29); ubiquitin-protein ligase	0.53286	0.234224	2.275
247712_at	AT5G59300	UBC7 (ubiquitin-conjugating enzyme 7); ubiquitin-protein ligase	0.330208	0.173407	1.90423
248478_at	AT5G50870	UBC27 (ubiquitin-conjugating enzyme 26); ubiquitin-protein ligase	0.717699	1.21586	0.590282
249183_at	AT5G42990	UBC18 (ubiquitin-conjugating enzyme 16); ubiquitin-protein ligase	0.792421	1.1346	0.698413
249265_at	AT5G41700	UBC8 (UBIQUITIN CONJUGATING ENZYME 8); ubiquitin-protein ligase	0.560686	0.692947	0.809132
249299_at	AT5G41340	UBC4 (UBIQUITIN CONJUGATING ENZYME 4); ubiquitin-protein ligase	0.641153	0.503659	1.27299
250814_at	AT5G05080	UBC22 (ubiquitin-conjugating enzyme 18); ubiquitin-protein ligase	0.498047	1.4532	0.342724
251802_at	AT3G55380	UBC14 (ubiquitin-conjugating enzyme 14); ubiquitin-protein ligase	0.585319	0.581619	1.00636
252528_at	AT3G46460	UBC13 (ubiquitin-conjugating enzyme 13); ubiquitin-protein ligase	0.509669	0.168406	3.02642
253826_s_at	AT4G27960;AT5G53300	[AT4G27960, UBC9 (UBIQUITIN CONJUGATING ENZYME 9); ubiquitin-protein ligase];[AT5G53300, UBC10 (ubiquitin-conjugating enzyme 10); ubiquitin-protein ligase]	0.990256	0.994338	0.995896
257126_at	AT3G20060	UBC19 (ubiquitin-conjugating enzyme 19); ubiquitin-protein ligase	0.449115	0.508763	0.882759
257893_at	AT3G17000	UBC32 (ubiquitin-conjugating enzyme 31); ubiquitin-protein ligase	0.853686	1.85021	0.4614
258137_at	AT3G24515	UBC37 (ubiquitin-conjugating enzyme 34); ubiquitin-protein ligase	0.992386	0.935279	1.06106
258382_at	AT3G15355	UBC25 (ubiquitin-conjugating enzyme 23); small conjugating protein ligase	1.24747	0.775507	1.60858
258678_at	AT3G08690	UBC11 (ubiquitin-conjugating enzyme 11); ubiquitin-protein ligase	0.778624	0.227489	3.42269
260317_at	AT1G63800	UBC5 (ubiquitin-conjugating enzyme 37); ubiquitin-protein ligase	0.373178	0.660218	0.565234
260964_at	AT1G45050	ATUBC2-1 (Arabidopsis thaliana ubiquitin-conjugating enzyme); ubiquitin-protein ligase	0.645928	0.909714	0.710033
261110_at	AT1G75440	UBC16 (ubiquitin-conjugating enzyme 15); ubiquitin-protein ligase	0.517313	0.265452	1.9488
261859_at	AT1G50490	UBC20 (ubiquitin-conjugating enzyme 20); ubiquitin-protein ligase	1.32709	0.647164	2.05063
262537_s_at	AT1G17280;AT5G50430	[AT1G17280, UBC34 (ubiquitin-conjugating enzyme 32); ubiquitin-protein ligase];[AT5G50430, UBC33; ubiquitin-protein ligase]	0.373009	2.2094	0.168828
265357_at	AT2G16740	UBC29 (ubiquitin-conjugating enzyme 27); ubiquitin-protein ligase	0.651814	0.263512	2.47357
266522_at	AT2G16920	UBC23 (ubiquitin-conjugating enzyme 22); ubiquitin-protein ligase	0.796085	1.41741	0.561646
266604_at	AT2G46030	UBC6 (UBIQUITIN-CONJUGATING ENZYME 6); ubiquitin-protein ligase	0.365769	0.3	1.21923
266825_at	AT2G22890	similar to unknown protein [Arabidopsis thaliana] (TAIR:AT4G27030.1); similar to Os08g0187900 [Oryza sativa (japonica cultivar-group)] (GB:NP_001061153.1); similar to Ubiquitin-conjugating enzyme (ISS) [Ostreococcus tauri] (GB:CAL55480.1); contains domain UBIQUITIN-CONJUGATING ENZYME VARIANT 1 (PTHR11621:SF1); contains domain UBIQUITIN-CONJUGATING ENZYME E2 (PTHR11621)	1.54343	1.03409	1.49255
267484_at	AT2G02760	ATUBC2 (UBIQUITING-CONJUGATING ENZYME 2); ubiquitin-protein ligase	0.661384	0.67494	0.979914
		F-test	0.000294823	6.49726e-08	0.00409525
		t-test	4.10043e-06	2.14687e-08	0.552573
		var	0.101337	0.282583	0.702146

## Sheet: ethylene-related genes
Array Element	Locus Identifier	Annotation	wt/mut	comp/mut	wt/comp
245098_at	AT2G40940	ERS1 (ETHYLENE RESPONSE SENSOR 1); receptor	0.622747	1.43092	0.435206
245250_at	AT4G17490	ATERF6 (ETHYLENE RESPONSIVE ELEMENT BINDING FACTOR 6); DNA binding / transcription factor	1.11882	1.19967	0.932608
245252_at	AT4G17500	ATERF-1 (ETHYLENE RESPONSIVE ELEMENT BINDING FACTOR 1); DNA binding / transcription factor/ transcriptional activator	1.50659	2.09276	0.719906
245910_at	AT5G09410	EICBP.B (ETHYLENE INDUCED CALMODULIN BINDING PROTEIN); calmodulin binding / transcription regulator	1.26461	0.709647	1.78203
246298_at	AT3G51770	ETO1 (ETHYLENE OVERPRODUCER 1)	0.850549	2.30934	0.368308
246654_s_at	AT5G35220;AT5G35210	[AT5G35220, EGY1 (ETHYLENE-DEPENDENT GRAVITROPISM-DEFICIENT AND YELLOW-GREEN 1); sterol regulatory element-binding protein site 2 protease];[AT5G35210, peptidase M50 family protein / sterol-regulatory element binding protein (SREBP) site 2 protease family protein]	1.27265	1.1295	1.12674
246932_at	AT5G25190	ethylene-responsive element-binding protein, putative	0.501615	0.196957	2.54683
247378_at	AT5G63120	ethylene-responsive DEAD box RNA helicase, putative (RH30)	1.07666	1.65896	0.648998
247543_at	AT5G61600	ethylene-responsive element-binding family protein	1.11113	1.21384	0.915386
248794_at	AT5G47220	ATERF-2/ATERF2/ERF2 (ETHYLENE RESPONSE FACTOR 2); DNA binding / transcription factor/ transcriptional activator	1.20029	2.1204	0.566065
248799_at	AT5G47230	ERF5 (ETHYLENE RESPONSIVE ELEMENT BINDING FACTOR 5); DNA binding / transcription factor/ transcriptional activator	0.62689	0.270986	2.31337
250928_at	AT5G03280	EIN2 (ETHYLENE INSENSITIVE 2); transporter	0.94952	1.45657	0.65189
252214_at	AT3G50260	ATERF#011/CEJ1 (COOPERATIVELY REGULATED BY ETHYLENE AND JASMONATE 1); DNA binding / transcription factor	1.851	1.24024	1.49245
254434_at	AT4G20880	ethylene-responsive nuclear protein / ethylene-regulated nuclear protein (ERT2)	1.26401	1.13467	1.11399
257053_at	AT3G15210	ATERF-4/ATERF4/ERF4/RAP2.5 (ETHYLENE RESPONSIVE ELEMENT BINDING FACTOR 4); DNA binding / protein binding / transcription factor/ transcriptional repressor	2.64695	1.62811	1.62577
257981_at	AT3G20770	EIN3 (ETHYLENE-INSENSITIVE3); transcription factor	0.923093	1.38015	0.668836
258018_at	AT3G19500	ethylene-responsive protein -related	1.88752	0.429698	4.39266
258818_at	AT3G04580	EIN4 (ETHYLENE INSENSITIVE 4); receptor	0.885649	1.47583	0.600104
260064_at	AT1G73730	EIL3 (ETHYLENE-INSENSITIVE3-LIKE3); transcription factor	1.10369	0.620383	1.77905
260133_at	AT1G66340	ETR1 (ETHYLENE RESPONSE 1); two-component response regulator	0.775179	1.33285	0.581597
260783_at	AT1G06160	ethylene-responsive factor, putative	1.05351	0.324415	3.24743
261315_at	AT1G53170	ATERF-8/ATERF8 (ETHYLENE RESPONSE ELEMENT BINDING FACTOR 4); DNA binding / transcription factor/ transcriptional repressor	1.30675	1.09119	1.19755
261874_at	AT1G50640	ATERF3/ERF3 (ETHYLENE RESPONSIVE ELEMENT BINDING FACTOR 3); DNA binding / protein binding / transcription factor/ transcriptional repressor	1.71871	1.8074	0.950929
263179_at	AT1G05710	ethylene-responsive protein, putative	0.368846	0.505385	0.729833
263457_at	AT2G22300	ethylene-responsive calmodulin-binding protein, putative (SR1)	1.22428	0.816409	1.4996
263467_at	AT2G31730	ethylene-responsive protein, putative	0.67564	0.401838	1.68137
264083_at	AT2G31230	ATERF15 (ETHYLENE-RESPONSIVE ELEMENT BINDING FACTOR 15); DNA binding / transcription factor/ transcriptional activator	2.33149	0.325692	7.15857
264708_at	AT1G09740	ethylene-responsive protein, putative	1.20008	1.28037	0.937297
265194_at	AT1G05010	EFE (ethylene forming enzyme)	1.35663	7.48317	0.181291
266302_at	AT2G27050	EIL1 (ETHYLENE-INSENSITIVE3-LIKE 1); transcription factor	0.949446	4.13487	0.229619
266893_at	AT2G26070	RTE1 (REVERSION-TO-ETHYLENE SENSITIVITY1)	0.638053	0.284577	2.24211
267138_s_at	AT2G38230;AT2G38210	[AT2G38230, ATPDX1.1 (PYRIDOXINE BIOSYNTHESIS 1.1); protein heterodimerization];[AT2G38210, ethylene-responsive protein, putative]	1.23272	1.13659	1.08458
267187_s_at	AT3G59970;AT2G44160	[AT3G59970, MTHFR1 (METHYLENETETRAHYDROFOLATE REDUCTASE 1); methylenetetrahydrofolate reductase (NADPH)];[AT2G44160, MTHFR2 (METHYLENETETRAHYDROFOLATE REDUCTASE 2); methylenetetrahydrofolate reductase (NADPH)]	1.01532	1.35165	0.75117
		F-test	0.157384	0.398839	0.927457
		t-test	0.29623	0.411534	0.296794
		var	0.243054	1.79607	1.86911

## Sheet: ribosomal protein genes
Array Element	Locus Identifier	Annotation	wt/mut	comp/mut	wt/comp
245121_at	AT2G47610	60S ribosomal protein L7A (RPL7aA)	0.841861	3.53393	0.238223
245311_at	AT4G14320	60S ribosomal protein L36a/L44 (RPL36aB)	0.658432	0.360411	1.82689
245342_at	AT4G16720	60S ribosomal protein L15 (RPL15A)	0.979406	2.62656	0.372886
245355_at	AT4G17390	60S ribosomal protein L15 (RPL15B)	1.64998	3.63614	0.453773
245357_at	AT4G17560	ribosomal protein L19 family protein	0.347671	1.4044	0.247558
245372_at	AT4G15000	60S ribosomal protein L27 (RPL27C)	0.352572	0.412329	0.855073
245639_at	AT1G25260	acidic ribosomal protein P0-related	0.259104	0.589918	0.439219
245761_at	AT1G66890	similar to 50S ribosomal protein-related [Arabidopsis thaliana] (TAIR:AT5G16200.1)	0.693737	0.14363	4.83004
245841_s_at	AT1G58380;AT1G58684;AT1G59359;AT1G58983	[AT1G58380, XW6; structural constituent of ribosome];[AT1G58684, 40S ribosomal protein S2, putative];[AT1G59359, 40S ribosomal protein S2 (RPS2B)];[AT1G58983, 40S ribosomal protein S2, putative]	0.962824	2.64144	0.364507
245852_at	AT5G13510	ribosomal protein L10 family protein	1.82578	2.27342	0.803098
245886_at	AT5G09510	40S ribosomal protein S15 (RPS15D)	0.549346	0.809186	0.678887
246068_at	AT5G20290	40S ribosomal protein S8 (RPS8A)	0.909788	2.01232	0.45211
246070_at	AT5G20160	ribosomal protein L7Ae/L30e/S12e/Gadd45 family protein	0.684754	0.277979	2.46333
246073_at	AT5G20180	ribosomal protein L36 family protein	0.711393	0.170412	4.17455
246339_at	AT3G44890	RPL9 (ribosomal protein L9); structural constituent of ribosome	0.875851	1.83308	0.477803
246379_s_at	AT1G57660;AT1G57860	[AT1G57660, 60S ribosomal protein L21 (RPL21E)];[AT1G57860, 60S ribosomal protein L21]	0.977573	0.902005	1.08378
246503_at	AT5G16130	40S ribosomal protein S7 (RPS7C)	0.940163	1.49381	0.629371
246538_at	AT5G15520	40S ribosomal protein S19 (RPS19B)	0.737589	0.240281	3.06969
246730_at	AT5G28060	40S ribosomal protein S24 (RPS24B)	0.277529	0.273632	1.01424
246745_at	AT5G27770	60S ribosomal protein L22 (RPL22C)	0.711635	0.26716	2.6637
246746_at	AT5G27820	ribosomal protein L18 family protein	0.407197	0.244814	1.66329
246747_at	AT5G27700	40S ribosomal protein S21 (RPS21C)	1.14352	0.536753	2.13045
246758_at	AT5G27850	60S ribosomal protein L18 (RPL18C)	0.467123	1.57746	0.296123
247010_at	AT5G67510	60S ribosomal protein L26 (RPL26B)	1.12796	0.454708	2.48062
247089_at	AT5G66360	ribosomal RNA adenine dimethylase family protein	0.980372	1.09595	0.894545
247201_at	AT5G65220	ribosomal protein L29 family protein	0.998242	0.495251	2.01563
247247_at	AT5G64650	ribosomal protein L17 family protein	1.05283	1.65011	0.638034
247267_at	AT5G64140	RPS28 (RIBOSOMAL PROTEIN S28); structural constituent of ribosome	0.620183	0.254469	2.43717
247566_at	AT5G61170	40S ribosomal protein S19 (RPS19C)	1.02628	1.63904	0.626149
247584_at	AT5G60670	60S ribosomal protein L12 (RPL12C)	0.527998	0.392403	1.34555
247654_at	AT5G59850	40S ribosomal protein S15A (RPS15aF)	0.985635	0.254392	3.87447
247815_at	AT5G58420	40S ribosomal protein S4 (RPS4D)	1.76877	1.53863	1.14958
247900_at	AT5G57290	60S acidic ribosomal protein P3 (RPP3B)	1.27593	0.490966	2.59881
247930_at	AT5G57060	similar to unknown protein [Arabidopsis thaliana] (TAIR:AT4G26060.1); similar to conserved hypothetical protein [Medicago truncatula] (GB:ABE79016.1); contains domain 60S RIBOSOMAL PROTEIN L18A (PTHR10052); contains domain 60S RIBOSOMAL PROTEIN L18A, PLANT (PTHR10052:SF2)	0.414254	0.150686	2.74912
247935_at	AT5G56940	ribosomal protein S16 family protein	0.726237	0.710711	1.02185
247968_at	AT5G56670	40S ribosomal protein S30 (RPS30C)	0.756174	0.25425	2.97414
247978_at	AT5G56710	60S ribosomal protein L31 (RPL31C)	0.594228	0.815678	0.728508
248102_at	AT5G55140	ribosomal protein L30 family protein	0.514416	0.575188	0.894344
248295_at	AT5G53070	ribosomal protein L9 family protein	0.83528	0.94889	0.880271
248331_at	AT5G52650	40S ribosomal protein S10 (RPS10C)	1.29337	0.767452	1.68528
248655_at	AT5G48760	60S ribosomal protein L13A (RPL13aD)	0.921666	0.719418	1.28113
248747_at	AT5G47930	40S ribosomal protein S27 (RPS27D)	0.876025	0.446048	1.96397
248768_at	AT5G47700	60S acidic ribosomal protein P1 (RPP1C)	1.42859	0.591979	2.41324
248798_at	AT5G47190	ribosomal protein L19 family protein	0.576545	0.581462	0.991544
248800_at	AT5G47320	RPS19 (40S ribosomal protein S19); RNA binding	1.16269	2.15112	0.540505
248878_at	AT5G46160	ribosomal protein L14 family protein / huellenlos paralog (HLP)	0.589356	0.46058	1.27959
249014_at	AT5G44710	similar to unnamed protein product [Ostreococcus tauri] (GB:CAL54919.1); similar to Os05g0148300 [Oryza sativa (japonica cultivar-group)] (GB:NP_001054647.1); contains InterPro domain Ribosomal protein S27, mitochondrial; (InterPro:IPR013219)	0.334951	0.412897	0.811222
249310_at	AT5G41520	40S ribosomal protein S10 (RPS10B)	0.964613	0.69692	1.38411
249424_s_at	AT5G40080;AT5G39800	[AT5G40080, 60S ribosomal protein-related];[AT5G39800, 60S ribosomal protein-related]	0.632884	0.145474	4.35051
249427_at	AT5G39850	40S ribosomal protein S9 (RPS9C)	0.255465	0.398563	0.640965
249466_at	AT5G39740	60S ribosomal protein L5 (RPL5B)	0.333063	2.08952	0.159397
249528_at	AT5G38720	similar to unknown protein [Arabidopsis thaliana] (TAIR:AT1G56660.1); similar to conserved hypothetical protein [Medicago truncatula] (GB:ABE79302.1); contains domain RIBOSOMAL RNA PROCESSING PROTEIN 7-RELATED (PTHR13191)	1.12975	1.93289	0.584491
249700_at	AT5G35530	40S ribosomal protein S3 (RPS3C)	0.778812	2.80641	0.277511
249742_at	AT5G24490	30S ribosomal protein, putative	0.879704	4.35181	0.202147
249795_at	AT5G23740	RPS11-BETA (RIBOSOMAL PROTEIN S11-BETA); structural constituent of ribosome	0.428036	0.3612	1.18504
249815_at	AT5G23900	60S ribosomal protein L13 (RPL13D)	0.814133	3.55837	0.228794
249945_at	AT5G22440	60S ribosomal protein L10A (RPL10aC)	0.471628	0.518297	0.909956
249975_s_at	AT3G06320;AT5G18790	[AT3G06320, ribosomal protein L33 family protein];[AT5G18790, ribosomal protein L33 family protein]	0.488709	0.168013	2.90875
250159_at	AT5G15200	40S ribosomal protein S9 (RPS9B)	0.672044	2.36316	0.284384
250495_at	AT5G09770	ribosomal protein L17 family protein	1.12007	3.48273	0.321606
250546_at	AT5G08180	ribosomal protein L7Ae/L30e/S12e/Gadd45 family protein	0.412122	0.60215	0.684418
250667_at	AT5G07090	40S ribosomal protein S4 (RPS4B)	0.933242	4.18075	0.223224
250703_at	AT5G06360	ribosomal protein S8e family protein	1.03917	3.90823	0.265893
250862_s_at	AT2G04390;AT5G04800;AT2G05220	[AT2G04390, 40S ribosomal protein S17 (RPS17A)];[AT5G04800, 40S ribosomal protein S17 (RPS17D)];[AT2G05220, 40S ribosomal protein S17 (RPS17B)]	1.59823	2.31498	0.690385
250895_at	AT5G03850	40S ribosomal protein S28 (RPS28B)	1.12389	0.324151	3.46718
250973_at	AT5G02870	60S ribosomal protein L4/L1 (RPL4D)	1.0835	3.89918	0.27788
251007_at	AT5G02610	60S ribosomal protein L35 (RPL35D)	0.322479	0.242752	1.32843
251018_at	AT5G02450	60S ribosomal protein L36 (RPL36C)	1.14844	0.71256	1.61171
251120_at	AT3G63490	ribosomal protein L1 family protein	1.47872	6.57948	0.224748
251185_at	AT3G62870	60S ribosomal protein L7A (RPL7aB)	1.0972	3.22343	0.340383
251288_at	AT3G61620	RRP41 (Ribosomal RNA Processing 41); 3'-5'-exoribonuclease/ RNA binding	0.954937	1.01844	0.937645
251341_at	AT3G60770	40S ribosomal protein S13 (RPS13A)	0.616853	1.34584	0.45834
251357_at	AT3G61110	ARS27A (ARABIDOPSIS RIBOSOMAL PROTEIN S27); structural constituent of ribosome	1.02362	0.484254	2.11382
251409_at	AT3G60245	60S ribosomal protein L37a (RPL37aC)	1.54187	1.03359	1.49176
251486_at	AT3G59540	60S ribosomal protein L38 (RPL38B)	0.756262	0.248409	3.04443
251538_at	AT3G58660	60S ribosomal protein-related	0.766807	2.51392	0.305025
251552_at	AT3G58700	60S ribosomal protein L11 (RPL11B)	0.632124	0.622382	1.01565
251638_at	AT3G57490	40S ribosomal protein S2 (RPS2D)	0.635484	1.4375	0.442076
251737_at	AT3G56340	40S ribosomal protein S26 (RPS26C)	0.993484	1.96686	0.505111
251783_at	AT3G55280	60S ribosomal protein L23A (RPL23aB)	0.567175	0.402347	1.40967
251834_at	AT3G55170	60S ribosomal protein L35 (RPL35C)	1.1747	0.251069	4.67881
251883_at	AT3G54210	ribosomal protein L17 family protein	1.02563	1.85247	0.553657
251921_at	AT3G53890	40S ribosomal protein S21 (RPS21B)	0.850727	0.247691	3.43463
251926_at	AT3G53740	60S ribosomal protein L36 (RPL36B)	0.494432	0.916878	0.539256
251938_at	AT3G53430	60S ribosomal protein L12 (RPL12B)	1.12809	2.1551	0.523451
252055_at	AT3G52580	40S ribosomal protein S14 (RPS14C)	1.04185	1.15377	0.902996
252235_at	AT3G49910	60S ribosomal protein L26 (RPL26A)	0.489705	0.784147	0.624507
252287_at	AT3G49080	ribosomal protein S9 family protein	1.40651	1.39107	1.0111
252413_at	AT3G47370	40S ribosomal protein S20 (RPS20B)	0.931346	1.10017	0.846547
252566_at	AT3G46040	RPS15AD (ribosomal protein S15A D); structural constituent of ribosome	0.43906	0.464777	0.944668
252601_s_at	AT3G45030;AT5G62300	[AT3G45030, 40S ribosomal protein S20 (RPS20A)];[AT5G62300, 40S ribosomal protein S20 (RPS20C)]	0.709937	0.71832	0.98833
252643_at	AT3G44590	60S acidic ribosomal protein P2 (RPP2D)	1.85794	0.557122	3.33488
252693_s_at	AT3G44010;AT3G43980	[AT3G44010, 40S ribosomal protein S29 (RPS29B)];[AT3G43980, 40S ribosomal protein S29 (RPS29A)]	1.05102	0.51006	2.06057
252850_at	AT4G39880	ribosomal protein L23 family protein	1.12602	2.18946	0.51429
252912_at	AT4G39200	40S ribosomal protein S25 (RPS25E)	0.958458	0.943738	1.0156
253058_at	AT4G37660	ribosomal protein L12 family protein	0.54981	0.292911	1.87705
253138_at	AT4G35490	ribosomal protein L11 family protein	0.697273	1.11132	0.62743
253201_at	AT4G34620	SSR16 (ribosomal protein S16); structural constituent of ribosome	1.02438	0.725429	1.4121
253202_at	AT4G34555	40S ribosomal protein S25, putative	1.37385	0.89697	1.53165
253248_at	AT4G34670	40S ribosomal protein S3A (RPS3aB)	0.885969	3.07966	0.287684
253291_at	AT4G33865	40S ribosomal protein S29 (RPS29C)	0.768056	0.280426	2.73889
253482_at	AT4G31985	60S ribosomal protein L39 (RPL39C)	0.671843	0.126147	5.32589
253487_at	AT4G31700	RPS6 (RIBOSOMAL PROTEIN S6); structural constituent of ribosome	0.795305	1.21798	0.652968
253538_at	AT4G31460	ribosomal protein L28 family protein	0.954463	3.13661	0.304297
253598_at	AT4G30800	40S ribosomal protein S11 (RPS11B)	0.834314	1.30368	0.63997
253715_at	AT4G29390	40S ribosomal protein S30 (RPS30B)	0.588446	0.259629	2.26649
253726_at	AT4G29430	RPS15AE (ribosomal protein S15A E); structural constituent of ribosome	1.1385	0.363207	3.13459
253728_at	AT4G29410	60S ribosomal protein L28 (RPL28C)	0.555981	1.58959	0.349765
253773_s_at	AT4G28360;AT1G52370	[AT4G28360, ribosomal protein L22 family protein];[AT1G52370, ribosomal protein L22 family protein]	0.630659	3.67137	0.171778
253803_at	AT4G28200	similar to Ribosomal protein L29 [Medicago truncatula] (GB:ABE89112.1); similar to Os02g0103900 [Oryza sativa (japonica cultivar-group)] (GB:NP_001045609.1); contains InterPro domain Protein prenyltransferase; (InterPro:IPR008940)	0.935471	1.47781	0.633013
253901_at	AT4G27090	60S ribosomal protein L14 (RPL14B)	0.735116	1.27077	0.578481
253992_at	AT4G26060	similar to unknown protein [Arabidopsis thaliana] (TAIR:AT5G57060.1); similar to conserved hypothetical protein [Medicago truncatula] (GB:ABE79016.1); contains domain 60S RIBOSOMAL PROTEIN L18A (PTHR10052); contains domain 60S RIBOSOMAL PROTEIN L18A, PLANT (PTHR10052:SF2)	1.15161	0.850514	1.35402
254012_at	AT4G26230	60S ribosomal protein L31 (RPL31B)	0.647479	0.234501	2.76109
254030_at	AT4G25890	60S acidic ribosomal protein P3 (RPP3A)	2.79926	0.571283	4.89996
254049_at	AT4G25740	40S ribosomal protein S10 (RPS10A)	1.14845	0.798563	1.43814
254355_at	AT4G22380	ribosomal protein L7Ae/L30e/S12e/Gadd45 family protein	0.528579	0.201637	2.62144
254617_s_at	AT5G45775;AT4G18730	[AT5G45775, 60S ribosomal protein L11 (RPL11D)];[AT4G18730, RPL16B (ribosomal protein L16B); structural constituent of ribosome]	0.488793	0.931008	0.525015
254655_s_at	AT5G46430;AT4G18100	[AT5G46430, 60S ribosomal protein L32 (RPL32B)];[AT4G18100, 60S ribosomal protein L32 (RPL32A)]	0.472278	0.425768	1.10924
254763_at	AT4G13170	60S ribosomal protein L13A (RPL13aC)	0.500139	0.583009	0.857857
254831_at	AT4G12600	ribosomal protein L7Ae/L30e/S12e/Gadd45 family protein	0.39796	0.183158	2.17276
254980_at	AT4G10450	60S ribosomal protein L9 (RPL90D)	0.466098	0.372044	1.2528
255000_at	AT4G09800	RPS18C (S18 RIBOSOMAL PROTEIN); structural constituent of ribosome	0.534414	0.520112	1.0275
255520_at	AT4G02230	60S ribosomal protein L19 (RPL19C)	0.927565	5.6342	0.164631
255535_at	AT4G01790	ribosomal protein L7Ae/L30e/S12e/Gadd45 family protein / ribonuclease P-related	0.574566	0.578757	0.992759
255623_at	AT4G01310	ribosomal protein L5 family protein	0.653607	3.8258	0.170842
255657_at	AT4G00810	60S acidic ribosomal protein P1 (RPP1B)	1.733	0.535067	3.23884
255706_at	AT4G00100	ATRPS13A (RIBOSOMAL PROTEIN S13A); structural constituent of ribosome	1.07676	2.93	0.367496
255759_at	AT1G16790	ribosomal protein-related	0.841294	0.377783	2.22692
255767_at	AT1G16740	ribosomal protein L20 family protein	0.630998	0.455121	1.38644
255776_at	AT1G18540	60S ribosomal protein L6 (RPL6A)	0.62628	1.49808	0.418055
255789_at	AT2G33370	60S ribosomal protein L23 (RPL23B)	0.434874	0.573061	0.758861
255819_s_at	AT2G40590;AT2G40510	[AT2G40590, 40S ribosomal protein S26 (RPS26B)];[AT2G40510, 40S ribosomal protein S26 (RPS26A)]	1.23486	0.920125	1.34205
255950_at	AT1G22110	similar to unknown protein [Arabidopsis thaliana] (TAIR:AT1G54740.1); similar to hypothetical protein 244.t00012 [Entamoeba histolytica HM-1:IMSS] (GB:XP_650128.1); contains domain RIBOSOMAL PROTEIN L30 (PTHR11449); contains domain SUBFAMILY NOT NAMED (PTHR11449:SF2)	0.958447	0.488931	1.96029
255977_at	AT1G34030	40S ribosomal protein S18 (RPS18B)	0.336318	0.284913	1.18042
256065_at	AT1G07070	60S ribosomal protein L35a (RPL35aA)	0.571575	0.258035	2.21511
256143_at	AT1G48830	40S ribosomal protein S7 (RPS7A)	0.412547	0.797791	0.517112
256253_at	AT3G11250	60S acidic ribosomal protein P0 (RPP0C)	0.753542	1.6127	0.467256
256385_at	AT1G66580	60S ribosomal protein L10 (RPL10C)	0.449491	0.960785	0.467837
256438_s_at	AT2G40205;AT3G08520;AT3G11120;AT3G56020	[AT2G40205, 60S ribosomal protein L41 (RPL41C)];[AT3G08520, 60S ribosomal protein L41 (RPL41D)];[AT3G11120, 60S ribosomal protein L41 (RPL41E)];[AT3G56020, 60S ribosomal protein L41 (RPL41G)]	1.12917	0.397623	2.8398
256460_at	AT1G36240	60S ribosomal protein L30 (RPL30A)	0.561702	0.299202	1.87733
256597_at	AT3G28500	60S acidic ribosomal protein P2 (RPP2C)	0.277496	0.275518	1.00718
256648_at	AT3G13580	60S ribosomal protein L7 (RPL7D)	1.1291	4.41021	0.256021
256794_at	AT3G22230	60S ribosomal protein L27 (RPL27B)	0.591539	0.166716	3.54818
256876_at	AT3G26360	ribosomal protein-related	0.457508	0.300949	1.52021
257141_at	AT3G28900	60S ribosomal protein L34 (RPL34C)	0.471981	0.729976	0.64657
257225_s_at	AT3G27850;AT3G27830	[AT3G27850, RPL12-C (RIBOSOMAL PROTEIN L12-C); structural constituent of ribosome];[AT3G27830, RPL12-A (RIBOSOMAL PROTEIN L12-A); structural constituent of ribosome]	0.809118	1.13282	0.714254
257599_at	AT3G24830	60S ribosomal protein L13A (RPL13aB)	0.620593	1.04131	0.595974
257753_at	AT3G18740	60S ribosomal protein L30 (RPL30C)	0.92294	0.356528	2.58869
257906_at	AT3G25520	ATL5 (A. THALIANA RIBOSOMAL PROTEIN L5); structural constituent of ribosome	0.509755	2.74183	0.185918
258076_at	AT3G25920	RPL15 (ribosomal protein L15)	1.11972	1.444	0.775429
258090_at	AT3G14600	60S ribosomal protein L18A (RPL18aC)	0.867136	3.45732	0.250811
258284_at	AT3G16080	60S ribosomal protein L37 (RPL37C)	0.728397	0.309196	2.35578
258296_at	AT3G23390	60S ribosomal protein L36a/L44 (RPL36aA)	0.702977	0.256891	2.73648
258404_at	AT3G17465	RPL3P (ribosomal protein large subunit 3P); structural constituent of ribosome	0.732901	2.17387	0.337142
258410_at	AT3G16780	60S ribosomal protein L19 (RPL19B)	1.03701	2.44485	0.424161
258454_at	AT3G22300	RPS10 (RIBOSOMAL PROTEIN S10); structural constituent of ribosome	1.41523	1.79801	0.787109
258466_at	AT3G06040	ribosomal protein L12 family protein	0.831637	1.2759	0.651804
258486_at	AT3G02560	40S ribosomal protein S7 (RPS7B)	0.501371	1.01733	0.49283
258521_at	AT3G06680	60S ribosomal protein L29 (RPL29B)	0.84553	0.310612	2.72214
258532_at	AT3G06700	60S ribosomal protein L29 (RPL29A)	0.612305	0.291681	2.09923
258576_at	AT3G04230	40S ribosomal protein S16 (RPS16B)	0.73657	0.599515	1.22861
258677_at	AT3G08730	ATPK1 (P70 RIBOSOMAL S6 KINASE); kinase/ protein binding	0.615619	1.61562	0.381042
258709_at	AT3G09500	60S ribosomal protein L35 (RPL35A)	0.674152	0.33747	1.99766
258712_s_at	AT3G09680;AT5G02960	[AT3G09680, 40S ribosomal protein S23 (RPS23A)];[AT5G02960, 40S ribosomal protein S23 (RPS23B)]	0.86744	0.655375	1.32358
258715_at	AT3G09630	60S ribosomal protein L4/L1 (RPL4A)	1.1093	3.02165	0.367118
258799_at	AT3G04770	RPSAB (40S ribosomal protein SA B); structural constituent of ribosome	1.10335	1.06486	1.03614
258837_at	AT3G07110	60S ribosomal protein L13A (RPL13aA)	0.6632	2.04665	0.324041
258858_at	AT3G02080	40S ribosomal protein S19 (RPS19A)	0.523428	0.594167	0.880945
258900_at	AT3G05590	RPL18 (RIBOSOMAL PROTEIN L18); structural constituent of ribosome	1.42267	4.99512	0.284811
258922_at	AT3G10610	40S ribosomal protein S17 (RPS17C)	0.776061	0.885291	0.876617
258937_at	AT3G10090	40S ribosomal protein S28 (RPS28A)	1.13307	0.189186	5.98918
258995_at	AT3G01790	ribosomal protein L13 family protein	1.4553	3.92796	0.370497
259006_at	AT3G09200	60S acidic ribosomal protein P0 (RPP0B)	1.95282	2.97373	0.65669
259090_at	AT3G04920	40S ribosomal protein S24 (RPS24A)	0.198308	0.201495	0.98418
259096_at	AT3G04840	40S ribosomal protein S3A (RPS3aA)	0.976128	3.05664	0.319347
259112_at	AT3G05560	60S ribosomal protein L22-2 (RPL22B)	0.805653	1.04191	0.77325
259130_at	AT3G02190	60S ribosomal protein L39 (RPL39B)	1.14466	0.279266	4.09884
259196_at	AT3G03600	RPS2 (RIBOSOMAL PROTEIN S2); structural constituent of ribosome	1.13907	1.0042	1.1343
259239_at	AT3G11510	40S ribosomal protein S14 (RPS14B)	1.0026	0.374363	2.67815
259392_at	AT1G06380	ribosomal protein-related	1.02685	1.22937	0.835264
259505_at	AT1G15810	ribosomal protein S15 family protein	1.04453	1.98704	0.525672
259612_at	AT1G52300	60S ribosomal protein L37 (RPL37B)	1.00835	1.45939	0.690939
259861_at	AT1G80620	ribosomal protein S15 family protein	0.940476	2.08482	0.451106
260026_at	AT1G29970	RPL18AA (60S RIBOSOMAL PROTEIN L18A-1)	1.01845	0.312133	3.26288
260165_at	AT1G79850	RPS17 (ribosomal protein S17); structural constituent of ribosome	3.24785	4.94621	0.656634
260258_at	AT1G74270	60S ribosomal protein L35a (RPL35aC)	0.887085	0.200643	4.42121
260369_at	AT1G69620	RPL34 (RIBOSOMAL PROTEIN L34); structural constituent of ribosome	1.35978	2.85523	0.476241
260383_s_at	AT1G74060;AT1G74050	[AT1G74060, 60S ribosomal protein L6 (RPL6B)];[AT1G74050, 60S ribosomal protein L6 (RPL6C)]	1.17075	4.61507	0.253679
260426_at	AT1G72370	P40 (40S ribosomal protein SA); structural constituent of ribosome	1.17837	3.31893	0.355045
260497_at	AT2G41840	40S ribosomal protein S2 (RPS2C)	0.919447	3.69057	0.249134
260538_at	AT2G43460	60S ribosomal protein L38 (RPL38A)	0.792686	0.166288	4.76695
260898_at	AT1G29070	ribosomal protein L34 family protein	1.0217	1.38144	0.739591
261078_at	AT1G07320	RPL4 (ribosomal protein L4); structural constituent of ribosome	0.948482	6.06833	0.1563
261190_at	AT1G32990	PRPL11 (PLASTID RIBOSOMAL PROTEIN L11); structural constituent of ribosome	0.863992	1.91553	0.451047
261362_s_at	AT3G55750;AT1G41880	[AT3G55750, 60S ribosomal protein L35a (RPL35aD)];[AT1G41880, 60S ribosomal protein L35a (RPL35aB)]	0.796029	0.395238	2.01405
261416_at	AT1G07770	RPS15A (RIBOSOMAL PROTEIN S15A); structural constituent of ribosome	1.1528	0.62848	1.83426
261418_at	AT1G07830	ribosomal protein L29 family protein	0.300975	0.682882	0.440743
261490_at	AT1G14320	60S ribosomal protein L10 (RPL10A) / Wilm's tumor suppressor protein-related	1.1585	1.73153	0.669064
261578_at	AT1G01100	60S acidic ribosomal protein P1 (RPP1A)	1.08864	0.537134	2.02675
261620_s_at	AT1G33140;AT1G33120	[AT1G33140, 60S ribosomal protein L9 (RPL90A/C)];[AT1G33120, 60S ribosomal protein L9 (RPL90B)]	1.09762	3.48524	0.314935
261694_at	AT1G08360	60S ribosomal protein L10A (RPL10aA)	0.406075	1.31932	0.30779
261789_at	AT1G15930	40S ribosomal protein S12 (RPS12A)	1.28717	2.18257	0.58975
261911_at	AT1G80750	60S ribosomal protein L7 (RPL7A)	0.914016	4.48763	0.203675
261954_at	AT1G64510	ribosomal protein S6 family protein	0.734365	1.2948	0.567165
262163_at	AT1G77940	60S ribosomal protein L30 (RPL30B)	0.848336	0.739324	1.14745
262172_at	AT1G74970	RPS9 (RIBOSOMAL PROTEIN S9); structural constituent of ribosome	1.37751	1.65738	0.831135
262235_at	AT1G48350	ribosomal protein L18 family protein	0.455215	0.650923	0.699337
262283_at	AT1G68590	plastid-specific 30S ribosomal protein 3, putative / PSRP-3, putative	0.855017	0.388439	2.20116
262594_at	AT1G15250	60S ribosomal protein L37 (RPL37A)	0.464204	0.257519	1.8026
262880_at	AT1G64880	ribosomal protein S5 family protein	0.931937	1.75748	0.530269
262985_s_at	AT1G70600;AT1G23290	[AT1G70600, 60S ribosomal protein L27A (RPL27aC)];[AT1G23290, RPL27A (RIBOSOMAL PROTEIN L27A); structural constituent of ribosome]	0.890461	1.09804	0.810954
263286_at	AT2G36160	40S ribosomal protein S14 (RPS14A)	0.729513	0.469697	1.55316
263289_at	AT2G36170	ubiquitin extension protein 2 (UBQ2) / 60S ribosomal protein L40 (RPL40A)	0.416635	0.408718	1.01937
263372_at	AT2G20450	60S ribosomal protein L14 (RPL14A)	0.740584	0.522729	1.41676
263400_s_at	AT3G53870;AT2G31610	[AT3G53870, 40S ribosomal protein S3 (RPS3B)];[AT2G31610, 40S ribosomal protein S3 (RPS3A)]	0.676902	2.71024	0.249757
263519_at	AT2G21580	40S ribosomal protein S25 (RPS25B)	1.32306	1.39745	0.94677
263585_at	AT2G25210	60S ribosomal protein L39 (RPL39A)	0.803337	0.177699	4.52078
263665_at	AT1G04480	60S ribosomal protein L23 (RPL23A)	1.04724	0.758524	1.38063
263667_at	AT1G04270	RPS15 (RIBOSOMAL PROTEIN S15); structural constituent of ribosome	0.867826	0.502191	1.72808
263686_at	AT1G26910	60S ribosomal protein L10 (RPL10B)	0.717378	0.521912	1.37452
263691_at	AT1G26880	60S ribosomal protein L34 (RPL34A)	0.466414	0.398859	1.16937
263821_s_at	AT5G18380;AT2G09990	[AT5G18380, 40S ribosomal protein S16 (RPS16C)];[AT2G09990, 40S ribosomal protein S16 (RPS16A)]	0.664105	0.659798	1.00653
263973_at	AT2G42740	RPL16A (ribosomal protein large subunit 16A); structural constituent of ribosome	0.572201	0.823303	0.695007
263975_at	AT2G42710	ribosomal protein L1 family protein	0.985542	1.80452	0.546153
264063_at	AT2G27900	similar to Os10g0546300 [Oryza sativa (japonica cultivar-group)] (GB:NP_001065215.1); similar to hypothetical protein [Ipomoea trifida] (GB:BAF36336.1); similar to hypothetical protein [Ipomoea trifida] (GB:AAS79598.1); contains domain Ribosomal protein S5 domain 2-like (SSF54211); contains domain no description (G3D.3.30.970.10); contains domain gb def: Hypothetical protein At2g27890:At2g27900:A…	0.978965	1.73238	0.5651
264064_at	AT2G27900	similar to Os10g0546300 [Oryza sativa (japonica cultivar-group)] (GB:NP_001065215.1); similar to hypothetical protein [Ipomoea trifida] (GB:BAF36336.1); similar to hypothetical protein [Ipomoea trifida] (GB:AAS79598.1); contains domain Ribosomal protein S5 domain 2-like (SSF54211); contains domain no description (G3D.3.30.970.10); contains domain gb def: Hypothetical protein At2g27890:At2g27900:A…	0.980769	1.91302	0.51268
264233_at	AT1G67430	60S ribosomal protein L17 (RPL17B)	1.02957	2.74385	0.375228
264421_at	AT1G43170	ARP1 (ARABIDOPSIS RIBOSOMAL PROTEIN 1); structural constituent of ribosome	1.84795	3.55619	0.519643
264438_at	AT1G27400	60S ribosomal protein L17 (RPL17A)	0.960509	3.06898	0.312974
264679_s_at	AT1G09690;AT1G09590	[AT1G09690, 60S ribosomal protein L21 (RPL21C)];[AT1G09590, 60S ribosomal protein L21 (RPL21A)]	0.693322	2.99993	0.231113
264702_at	AT1G70190	ribosomal protein L12 family protein	0.146537	0.29651	0.494206
264849_at	AT2G17360	40S ribosomal protein S4 (RPS4A)	0.744825	3.54849	0.209899
264874_at	AT1G24240	ribosomal protein L19 family protein	0.886559	1.44423	0.613861
265032_at	AT1G61580	ARP2/RPL3B (ARABIDOPSIS RIBOSOMAL PROTEIN 2); structural constituent of ribosome	1.76115	1.24802	1.41115
265210_at	AT2G36620	RPL24A (RIBOSOMAL PROTEIN L24); structural constituent of ribosome	0.485938	1.44797	0.335599
265247_at	AT2G43030	ribosomal protein L3 family protein	1.39145	3.74945	0.371107
265338_at	AT2G18400	ribosomal protein L6 family protein	0.300288	0.195442	1.53646
265445_at	AT2G37190	60S ribosomal protein L12 (RPL12A)	0.57248	1.3718	0.417321
265594_at	AT2G20060	ribosomal protein L4 family protein	0.83785	1.10095	0.761026
265671_at	AT2G32060	40S ribosomal protein S12 (RPS12C)	0.621229	0.21388	2.90456
265730_at	AT2G32220	60S ribosomal protein L27 (RPL27A)	0.39587	0.153411	2.58045
265736_at	AT2G01250	60S ribosomal protein L7 (RPL7B)	0.623068	1.68856	0.368994
265805_s_at	AT4G36130;AT2G18020	[AT4G36130, 60S ribosomal protein L8 (RPL8C)];[AT2G18020, EMB2296 (EMBRYO DEFECTIVE 2296); structural constituent of ribosome]	1.00302	1.42624	0.703263
265963_s_at	AT3G11940;AT2G37270	[AT3G11940, ATRPS5A (RIBOSOMAL PROTEIN 5A); structural constituent of ribosome];[AT2G37270, ATRPS5B (RIBOSOMAL PROTEIN 5B); structural constituent of ribosome]	1.20079	2.17486	0.55212
266210_at	AT2G27530	60S ribosomal protein L10A (RPL10aB)	0.664198	0.767081	0.865877
266256_at	AT2G27710	60S acidic ribosomal protein P2 (RPP2B)	0.569453	0.500908	1.13684
266258_at	AT2G27720	60S acidic ribosomal protein P2 (RPP2A)	2.84614	0.953979	2.98344
266535_s_at	AT2G16930;AT5G15220	[AT2G16930, ribosomal protein L27 family protein];[AT5G15220, ribosomal protein L27 family protein]	0.564265	0.864472	0.652728
266570_at	AT2G24090	ribosomal protein L35 family protein	0.951029	0.587634	1.6184
266684_at	AT2G19720	RPS15AB (ribosomal protein S15A B); structural constituent of ribosome	1.1626	0.449536	2.58621
266699_at	AT2G19730	60S ribosomal protein L28 (RPL28A)	0.373207	0.364939	1.02266
266700_at	AT2G19740	60S ribosomal protein L31 (RPL31A)	0.929663	1.25139	0.742907
266705_at	AT2G19750	40S ribosomal protein S30 (RPS30A)	0.634921	0.470302	1.35003
266822_at	AT2G44860	60S ribosomal protein L24, putative	0.557922	0.937005	0.595431
266955_at	AT2G34520	RPS14 (ribosomal protein S14); structural constituent of ribosome	0.499513	0.370455	1.34838
266980_at	AT2G39390	60S ribosomal protein L35 (RPL35B)	0.402518	0.317872	1.26629
266981_at	AT2G39460	ATRPL23A (RIBOSOMAL PROTEIN L23A); RNA binding / structural constituent of ribosome	0.511234	0.361	1.41616
267007_at	AT2G34480	60S ribosomal protein L18A (RPL18aB)	1.23238	3.36211	0.366551
267174_at	AT2G37600	60S ribosomal protein L36 (RPL36A)	0.421712	0.371479	1.13522
267211_at	AT2G44065	ribosomal protein L2 family protein	0.899539	3.06774	0.293225
267213_at	AT2G44120	60S ribosomal protein L7 (RPL7C)	0.588534	1.23842	0.475231
267349_at	AT2G40008;AT2G40010	[AT2G40010, 60S acidic ribosomal protein P0 (RPP0A)]	1.10549	0.824176	1.34133
267435_at	AT2G33800	ribosomal protein S5 family protein	1.26998	1.54504	0.821968
267507_at	AT2G45710	40S ribosomal protein S27 (RPS27A)	0.705453	0.13051	5.40537
		F-test	1.72357e-15	3.25517e-05	0.000107979
		t-test	4.05702e-13	0.000337547	0.171619
		var	0.164008	1.5457	1.29652

## Sheet: auxin-related genes segregated
Array Element	Locus Identifier	Annotation	wt/mut	comp/mut	wt/comp
259790_s_at	AT1G29430;AT5G27780	[AT1G29430, auxin-responsive family protein];[AT5G27780, auxin-responsive family protein]	0.337616	0.080676	4.18484
262099_s_at	AT4G37390;AT1G59500	[AT4G37390, YDK1 (AUXIN UPREGULATED1, YADOKARI 1); indole-3-acetic acid amido synthetase];[AT1G59500, GH3.4; indole-3-acetic acid amido synthetase]	1.07623	1.98655	0.541761
250293_s_at	AT5G13370;AT5G13360	[AT5G13370, auxin-responsive GH3 family protein];[AT5G13360, auxin-responsive GH3 family protein]	0.99827	3.19723	0.312229
261117_at	AT1G75310	AUL1 (auxin-like 1 protein); heat shock protein binding	0.768185	0.977972	0.785488
259018_at	AT3G07390	AIR12 (Auxin-Induced in Root cultures 12); extracellular matrix structural constituent	3.05078	4.79331	0.636467
263406_at	AT2G04160	AIR3 (Auxin-Induced in Root cultures 3); subtilase	0.815621	1.887	0.432231
267310_at	AT2G34680	AIR9 (Auxin-Induced in Root cultures 9); protein binding	0.857487	0.737567	1.16259
249922_at	AT5G19140	auxin/aluminum-responsive protein, putative	0.849221	2.29807	0.369537
261087_at	AT1G17350	auxin-induced-related / indole-3-acetic acid induced-related	0.998481	0.888228	1.12413
248243_at	AT5G53590	auxin-responsive family protein	0.506587	0.397232	1.27529
249719_at	AT5G35735	auxin-responsive family protein	5.48156	7.04075	0.778548
251291_at	AT3G61900	auxin-responsive family protein	0.347237	0.128089	2.7109
251342_at	AT3G60690	auxin-responsive family protein	0.521573	0.504971	1.03288
251977_at	AT3G53250	auxin-responsive family protein	0.246909	0.235079	1.05032
253207_at	AT4G34770	auxin-responsive family protein	0.705838	0.388429	1.81716
253255_at	AT4G34760	auxin-responsive family protein	0.699073	0.244963	2.85379
254323_at	AT4G22620	auxin-responsive family protein	1.10306	0.407229	2.7087
255645_at	AT4G00880	auxin-responsive family protein	0.481967	0.427499	1.12741
257506_at	AT1G29440	auxin-responsive family protein	0.264533	0.0416025	6.35859
257690_at	AT3G12830	auxin-responsive family protein	2.39699	0.819492	2.92497
257824_at	AT3G25290	auxin-responsive family protein	1.28273	0.940182	1.36434
259785_at	AT1G29490	auxin-responsive family protein	0.0939086	0.0890863	1.05413
261776_at	AT1G76190	auxin-responsive family protein	1.04061	0.515917	2.01702
262092_at	AT1G56150	auxin-responsive family protein	2.86735	1.13564	2.52488
262703_at	AT1G16510	auxin-responsive family protein	1.47255	0.529165	2.78278
265806_at	AT2G18010	auxin-responsive family protein	0.554352	0.321629	1.72358
266139_at	AT2G28085	auxin-responsive family protein	0.925403	1.10837	0.834925
266322_at	AT2G46690	auxin-responsive family protein	0.525187	0.282595	1.85845
247135_at	AT5G66260	auxin-responsive protein, putative	0.846254	0.563844	1.50087
250012_x_at	AT5G18060	auxin-responsive protein, putative	0.540684	0.114978	4.7025
252965_at	AT4G38860	auxin-responsive protein, putative	0.651816	0.124185	5.24876
252972_at	AT4G38840	auxin-responsive protein, putative	0.509974	0.075217	6.78004
253103_at	AT4G36110	auxin-responsive protein, putative	0.540178	0.234946	2.29915
254685_at	AT4G13790	auxin-responsive protein, putative	0.306332	0.0931374	3.28903
254746_at	AT4G12980	auxin-responsive protein, putative	0.701237	0.252174	2.78077
257460_at	AT1G75580	auxin-responsive protein, putative	0.365957	0.247954	1.47591
259331_at	AT3G03840	auxin-responsive protein, putative	0.25091	0.0715569	3.50645
259332_at	AT3G03830	auxin-responsive protein, putative	0.245744	0.0825342	2.97749
259773_at	AT1G29500	auxin-responsive protein, putative	0.299268	0.0935383	3.19941
259783_at	AT1G29510	auxin-responsive protein, putative	0.478113	0.101466	4.71207
259784_at	AT1G29450	auxin-responsive protein, putative	0.28308	0.0770361	3.67464
259787_at	AT1G29460	auxin-responsive protein, putative	0.398324	0.10458	3.8088
264014_at	AT2G21210	auxin-responsive protein, putative	0.506219	0.188275	2.68872
264016_at	AT2G21220	auxin-responsive protein, putative	0.464016	0.21381	2.17022
264021_at	AT2G21200	auxin-responsive protein, putative	0.235589	0.10056	2.34278
253253_at	AT4G34750	auxin-responsive protein, putative / small auxin up RNA (SAUR_E)	0.908864	0.231461	3.92665
245136_at	AT2G45210	auxin-responsive protein-related	0.571865	0.458215	1.24803
260427_at	AT1G72430	auxin-responsive protein-related	0.641648	0.613374	1.04609
256225_at	AT1G56220	dormancy/auxin associated family protein	0.872584	0.748261	1.16615
267461_at	AT2G33830	dormancy/auxin associated family protein	1.21241	1.31338	0.92312
252970_at	AT4G38850	SAUR_AC1 (SMALL AUXIN UP RNA 1 FROM ARABIDOPSIS THALIANA ECOTYPE COLUMBIA)	0.304999	0.0702099	4.3441
260446_at	AT1G72420	similar to auxin-induced-related / indole-3-acetic acid induced-related [Arabidopsis thaliana] (TAIR:AT1G17350.1); similar to PREDICTED: similar to CG7598-PA [Tribolium castaneum] (GB:XP_975544.1); similar to Os01g0727400 [Oryza sativa (japonica cultivar-group)] (GB:NP_001044122.1); contains domain SUBFAMILY NOT NAMED (PTHR13194:SF2); contains domain FAMILY NOT NAMED (PTHR13194)	1.21898	2.18759	0.557224
		F-test	7.21095e-06	0.0866784	0.166027
		t-test	0.110618	1.74873e-05	4.55178e-06
		var	0.781431	1.5715	2.39819
256178_s_at	AT1G51760;AT1G51780	[AT1G51760, IAR3 (IAA-ALANINE RESISTANT 3); metallopeptidase];[AT1G51780, ILL5 (IAA-leucine resistant (ILR)-like gene 5); metallopeptidase]	1.5271	4.3932	0.347605
247984_s_at	AT5G56650;AT5G56660	[AT5G56650, ILL1 (IAA-leucine resistant (ILR)-like gene 1); metallopeptidase];[AT5G56660, ILL2 (IAA-leucine resistant (ILR)-like gene 2); metallopeptidase]	1.44989	1.45203	0.998532
257137_at	AT3G28860	ATMDR11/ATPGP19/MDR1/MDR11/PGP19 (P-GLYCOPROTEIN 19); ATPase, coupled to transmembrane movement of substances / auxin efflux transporter	1.08262	3.13858	0.344939
260003_at	AT1G68100	IAR1 (IAA-ALANINE RESISTANT 1); metal ion transporter	1.35575	0.893897	1.51667
264871_at	AT1G24180	IAR4 (IAA-conjugate-resistant 4); pyruvate dehydrogenase (acetyl-transferring)	1.21489	3.82022	0.318015
248192_at	AT5G54140	ILL3 (IAA-amino acid hydrolase ILR1-like 3); metallopeptidase	1.31927	0.904061	1.45927
245244_at	AT1G44350	ILL6 (IAA-leucine resistant (ILR)-like gene 6); metallopeptidase	1.05351	4.48408	0.234945
258610_at	AT3G02875	ILR1 (IAA-LEUCINE RESISTANT 1); metallopeptidase	1.21096	2.18357	0.554577
248171_at	AT5G54680	ILR3 (IAA-LEUCINE RESISTANT3); DNA binding / transcription factor	1.18423	2.0359	0.581675
262263_at	AT1G70940	PIN3 (PIN-FORMED 3); auxin:hydrogen symporter/ transporter	1.21115	0.837443	1.44624
266300_at	AT2G01420	PIN4 (PIN-FORMED 4); auxin:hydrogen symporter/ transporter	1.09764	1.60267	0.684882
264900_at	AT1G23080	PIN7 (PIN-FORMED 7); auxin:hydrogen symporter/ transporter	0.960271	5.78815	0.165903
261909_at	AT1G80680	PRE (PRECOZ, SUPPRESSOR OF AUXIN RESISTANCE3)	1.04872	0.719069	1.45844
267092_at	AT2G38120	AUX1 (AUXIN RESISTANT 1); amino acid permease/ transporter	1.50483	1.69777	0.886358
251078_at	AT5G01990	auxin efflux carrier family protein	1.83667	0.944859	1.94385
259754_at	AT1G71090	auxin efflux carrier family protein	1.34175	0.678587	1.97726
259980_at	AT1G76520	auxin efflux carrier family protein	1.64802	1.96186	0.840028
263073_at	AT2G17500	auxin efflux carrier family protein	0.534503	1.75351	0.304819
251199_at	AT3G62980	TIR1 (TRANSPORT INHIBITOR RESPONSE 1); ubiquitin-protein ligase	0.927428	2.32012	0.399734
255412_at	AT4G02980	ABP1 (ENDOPLASMIC RETICULUM AUXIN BINDING PROTEIN 1)	0.335328	0.549462	0.610284
258311_at	AT3G26810	AFB2 (AUXIN SIGNALING F-BOX 2); auxin binding / ubiquitin-protein ligase	1.13879	1.05297	1.0815
261195_at	AT1G12820	AFB3 (AUXIN SIGNALING F-BOX 3); auxin binding / ubiquitin-protein ligase	0.807996	2.93212	0.275568
248557_at	AT5G49980	AFB5 (AUXIN F-BOX PROTEIN 5); ubiquitin-protein ligase	0.675772	5.47747	0.123373
262914_at	AT1G59750	ARF1 (AUXIN RESPONSE FACTOR 1); transcription factor	0.758527	2.04178	0.371503
265272_at	AT2G28350	ARF10 (AUXIN RESPONSE FACTOR 10); miRNA binding / transcription factor	0.444623	1.22271	0.363636
265454_at	AT2G46530	ARF11 (AUXIN RESPONSE FACTOR 11); transcription factor	0.633833	2.12099	0.298839
253662_at	AT4G30080	ARF16 (AUXIN RESPONSE FACTOR 16); miRNA binding / transcription factor	0.904583	2.34228	0.386198
262136_at	AT1G77850	ARF17 (AUXIN RESPONSE FACTOR 17); transcription factor	1.4111	0.980401	1.43931
251289_at	AT3G61830	ARF18 (AUXIN RESPONSE FACTOR 18); transcription factor	0.697088	1.11674	0.624215
256010_at	AT1G19220	ARF19 (AUXIN RESPONSE FACTOR 11); transcription factor	0.8659	0.979167	0.884324
247468_at	AT5G62000	ARF2 (AUXIN RESPONSE FACTOR 2); transcription factor	0.755896	9.86854	0.0765965
247508_at	AT5G62000	ARF2 (AUXIN RESPONSE FACTOR 2); transcription factor	0.807813	9.01055	0.0896519
247643_at	AT5G60450	ARF4 (AUXIN RESPONSE FACTOR 4); transcription factor	0.899911	1.52681	0.589406
256311_at	AT1G30330	ARF6 (AUXIN RESPONSE FACTOR 6); transcription factor	1.44057	0.643027	2.2403
249651_at	AT5G37020	ARF8 (AUXIN RESPONSE FACTOR 8); transcription factor	1.50064	0.71078	2.11126
254194_at	AT4G23980	ARF9 (AUXIN RESPONSE FACTOR 9); transcription factor	1.45174	1.26327	1.14919
264585_at	AT1G05180	AXR1 (AUXIN RESISTANT 1); small protein activating enzyme	1.4319	0.878098	1.63069
263664_at	AT1G04250	AXR3 (AUXIN RESISTANT 3); transcription factor	0.283496	0.254517	1.11386
256322_at	AT1G54990	AXR4 (AUXIN RESISTANT 4)	1.81416	1.02086	1.77709
245397_at	AT4G14560	IAA1 (INDOLE-3-ACETIC ACID INDUCIBLE); transcription factor	0.462883	0.771711	0.599814
253791_at	AT4G28640	IAA11 (indoleacetic acid-induced protein 11); transcription factor	0.940317	1.85627	0.506562																	variances
264605_at	AT1G04550	IAA12 (AUXIN-INDUCED PROTEIN 12); transcription factor	0.682632	1.25	0.546105																	0.362703	2.28719	1.86541
255788_at	AT2G33310	IAA13 (indoleacetic acid-induced protein 13); transcription factor	0.618075	1.09848	0.562663
245593_at	AT4G14550	IAA14 (SOLITARY ROOT); transcription factor	0.828248	0.564364	1.46758
258797_at	AT3G04730	IAA16 (indoleacetic acid-induced protein 16); transcription factor	0.680832	4.90731	0.138738
246376_at	AT1G51950	IAA18 (indoleacetic acid-induced protein 18); transcription factor	0.25517	0.543671	0.469345
258399_at	AT3G15540	IAA19 (indoleacetic acid-induced protein 19); transcription factor	0.661365	0.567971	1.16443
257766_at	AT3G23030	IAA2 (indoleacetic acid-induced protein 2); transcription factor	0.503216	1.08654	0.463135
246861_at	AT5G25890	IAA28 (IAA-ALANINE RESISTANT 2); transcription factor	0.791391	1.08278	0.730887
253423_at	AT4G32280	IAA29 (indoleacetic acid-induced protein 29); transcription factor	0.652733	0.514774	1.268
261766_at	AT1G15580	IAA5 (indoleacetic acid-induced protein 5); transcription factor	0.249904	0.143153	1.74571
260152_at	AT1G52830	IAA6 (indoleacetic acid-induced protein 6); transcription factor	0.610995	0.294044	2.0779
257769_at	AT3G23050	IAA7 (AUXIN RESISTANT 2); transcription factor	0.61622	3.47716	0.177219
265319_at	AT2G22670	IAA8 (indoleacetic acid-induced protein 8); transcription factor	0.830179	2.13504	0.388835
247148_at	AT5G65670	IAA9 (indoleacetic acid-induced protein 9); transcription factor	0.333263	2.03918	0.16343

[truncated: 243 more sheets: transporter genes, Sheet14, Sheet15, Sheet16, Sheet17, Sheet18, Sheet19, Sheet20, Sheet21, Sheet22, Sheet23, Sheet24, Sheet25, Sheet26, Sheet27, Sheet28, Sheet29, Sheet30, Sheet31, Sheet32 …]
