# Supplementary material for: A Polyadenylation Factor Subunit Implicated in Regulating Oxidative Signaling in Arabidopsis thaliana
Source: PLoS One. 2008 Jun 11;3(6):e2410. doi: 10.1371/journal.pone.0002410 (PMC2408970; doi:10.1371/journal.pone.0002410)
Supplement: Table S4 — Statistical analysis of various sets of genes involved in ROS responses. Groups of genes were extracted from the set of genes that passed the filter and compared with all genes that passed the filter. (0.06 MB XLS) [file pone.0002410.s005.xls]

## Sheet: ROS-related
Supporting Table S4
Genes involved in ROS responses. Groups of genes were extracted from the set of genes that passed the filter and compared with all genes that passed the filter.
Array Element	Locus Identifier	Annotation	wt/mut	comp/mut	wt/ comp
245118_at	AT2G41680	thioredoxin reductase, putative / NADPH-dependent thioredoxin reductase, putative	1.21536	2.5476	0.477063
245693_at	AT5G04260	thioredoxin family protein	0.263682	0.517981	0.509057
246007_at	AT5G08410	FTRA2 (ferredoxin/thioredoxin reductase subunit A (variable subunit) 2); ferredoxin:thioredoxin reductase	0.772695	0.337612	2.28871
247075_at	AT5G66410	similar to unknown protein [Arabidopsis thaliana] (TAIR:AT3G50960.1); similar to Thioredoxin domain 2 [Medicago truncatula] (GB:ABE84079.1); contains InterPro domain Thioredoxin-like fold; (InterPro:IPR012336); contains InterPro domain Thioredoxin domain 2; (InterPro:IPR006663); contains InterPro domain Thioredoxin fold; (InterPro:IPR012335)	0.782433	1.38534	0.564796
247524_at	AT5G61440	thioredoxin family protein	1.09008	1.28028	0.851441
247950_at	AT5G57230	similar to Os06g0482200 [Oryza sativa (japonica cultivar-group)] (GB:NP_001057653.1); contains InterPro domain Thioredoxin-like fold; (InterPro:IPR012336); contains InterPro domain Thioredoxin fold; (InterPro:IPR012335)	0.479158	0.520359	0.920822
248537_at	AT5G50100	similar to PBng143 [Vigna radiata] (GB:BAB82450.1); contains InterPro domain Thioredoxin-like fold; (InterPro:IPR012336); contains InterPro domain Putative thiol-disulphide oxidoreductase DCC; (InterPro:IPR007263)	0.688832	0.694893	0.991277
248977_at	AT5G45020	similar to unknown protein [Arabidopsis thaliana] (TAIR:AT4G19880.1); similar to Glutathione S-transferase, C-terminal-like [Medicago truncatula] (GB:ABC75353.1); contains InterPro domain Thioredoxin-like fold; (InterPro:IPR012336); contains InterPro domain Glutathione S-transferase, C-terminal-like; (InterPro:IPR010987); contains InterPro domain Glutathione S-transferase, C-terminal; (InterPro:I…	0.879285	2.86252	0.307172
249176_at	AT5G42980	ATTRX3 (thioredoxin H-type 3); thiol-disulfide exchange intermediate	0.788683	0.614001	1.2845
249385_at	AT5G39950	ATTRX2 (Arabidopsis thioredoxin h2, thioredoxin H-type 1); thiol-disulfide exchange intermediate	1.27351	1.43236	0.889099
249834_at	AT5G23440	FTRA1 (ferredoxin/thioredoxin reductase subunit A (variable subunit) 1); ferredoxin:thioredoxin reductase	0.92563	1.25918	0.735108
250133_at	AT5G16400	ATF2/TRXF2 (THIOREDOXIN F2); thiol-disulfide exchange intermediate	0.755478	1.98378	0.380827
250184_at	AT5G14240	similar to Os01g0184800 [Oryza sativa (japonica cultivar-group)] (GB:NP_001042236.1); similar to phosducin-like 3 [Homo sapiens] (GB:NP_076970.1); contains InterPro domain Thioredoxin-like fold; (InterPro:IPR012336); contains InterPro domain Phosducin; (InterPro:IPR001200); contains InterPro domain Thioredoxin fold; (InterPro:IPR012335)	1.10243	2.73524	0.403047
250354_at	AT5G11640	similar to Thioredoxin-like protein (ISS) [Ostreococcus tauri] (GB:CAL50184.1); similar to Os01g0200400 [Oryza sativa (japonica cultivar-group)] (GB:NP_001042316.1); contains InterPro domain Thioredoxin-like fold; (InterPro:IPR012336); contains InterPro domain Thioredoxin domain 2; (InterPro:IPR006663); contains InterPro domain Thioredoxin fold; (InterPro:IPR012335)	0.610534	0.857757	0.711779
250649_at	AT5G06690	(THIOREDOXIN-LIKE 5); thiol-disulfide exchange intermediate	0.393921	0.395464	0.996098
250727_at	AT5G06430	thioredoxin-related	0.495253	0.234144	2.11517
251584_at	AT3G58620	TTL4 (TETRATRICOPETIDE-REPEAT THIOREDOXIN-LIKE 4); binding	0.740694	0.54335	1.3632
251880_at	AT3G54290	similar to hypothetical protein [Oryza sativa (japonica cultivar-group)] (GB:BAD82039.1); similar to Os01g0861700 [Oryza sativa (japonica cultivar-group)] (GB:NP_001044877.1); contains InterPro domain Thioredoxin-like fold; (InterPro:IPR012336); contains InterPro domain Hemerythrin HHE cation binding region; (InterPro:IPR012312); contains InterPro domain Thioredoxin fold; (InterPro:IPR012335)	1.25708	0.526058	2.38962
251985_at	AT3G53220	thioredoxin family protein	0.703578	0.409091	1.71986
252119_at	AT3G51030	ATTRX1 (Arabidopsis thaliana thioredoxin H-type 1); thiol-disulfide exchange intermediate	0.560345	0.170546	3.28559
252127_at	AT3G50960	similar to unknown protein [Arabidopsis thaliana] (TAIR:AT5G66410.1); similar to Os05g0255600 [Oryza sativa (japonica cultivar-group)] (GB:NP_001055035.1); similar to Thioredoxin domain 2 [Medicago truncatula] (GB:ABE84079.1); contains InterPro domain Thioredoxin-like fold; (InterPro:IPR012336); contains InterPro domain Thioredoxin domain 2; (InterPro:IPR006663); contains InterPro domain Thioredo…	0.82781	0.881844	0.938725
253693_at	AT4G29670	thioredoxin family protein	1.63251	1.65606	0.985781
253990_at	AT4G26160	thioredoxin family protein	0.884724	1.06802	0.82838
254549_at	AT4G19880	similar to unknown protein [Arabidopsis thaliana] (TAIR:AT5G45020.1); similar to Glutathione S-transferase, C-terminal-like [Medicago truncatula] (GB:ABC75353.1); contains InterPro domain Thioredoxin-like fold; (InterPro:IPR012336); contains InterPro domain Glutathione S-transferase, C-terminal-like; (InterPro:IPR010987); contains InterPro domain Glutathione S-transferase, C-terminal; (InterPro:I…	1.3128	1.70212	0.771275
255013_at	AT4G10000	similar to unknown protein [Arabidopsis thaliana] (TAIR:AT5G03880.1); similar to hypothetical protein ABO_1568 [Alcanivorax borkumensis SK2] (GB:YP_693288.1); contains InterPro domain Thioredoxin-like fold; (InterPro:IPR012336); contains InterPro domain Thioredoxin fold; (InterPro:IPR012335)	1.45303	1.06956	1.35853
255131_at	AT4G08280	similar to Os02g0767900 [Oryza sativa (japonica cultivar-group)] (GB:NP_001048234.1); similar to hypothetical protein syc2471_c [Synechococcus elongatus PCC 6301] (GB:YP_173181.1); contains InterPro domain Thioredoxin-like fold; (InterPro:IPR012336); contains InterPro domain Glutaredoxin 2; (InterPro:IPR008554); contains InterPro domain Thioredoxin fold; (InterPro:IPR012335)	0.325436	0.374061	0.870007
255279_at	AT4G04950	thioredoxin family protein	0.980403	1.6201	0.605149
255379_at	AT4G03520	ATHM2 (Arabidopsis thioredoxin M-type 2); thiol-disulfide exchange intermediate	1.78118	2.47161	0.720653
255418_at	AT4G03200	similar to PREDICTED: similar to sperm protein SSP411 [Tribolium castaneum] (GB:XP_973977.1); similar to cold-induced thioredoxin domain-containing protein [Ammopiptanthus mongolicus] (GB:ABI97349.1); contains InterPro domain Six-hairpin glycosidase; (InterPro:IPR008928); contains InterPro domain Thioredoxin-like fold; (InterPro:IPR012336); contains InterPro domain Protein of unknown function DUF…	1.16395	1.68977	0.688819
256210_at	AT1G50950	thioredoxin-related	0.76283	1.25914	0.605836
257910_at	AT3G25580	thioredoxin-related	0.221254	0.413943	0.534503
257970_at	AT3G27570	similar to unknown protein [Arabidopsis thaliana] (TAIR:AT5G40510.1); similar to Clostridium pasteurianum ferredoxin homolog [Solanum tuberosum] (GB:AAB33256.1); contains InterPro domain Thioredoxin-like fold; (InterPro:IPR012336); contains InterPro domain Sucraseferredoxin-like; (InterPro:IPR009737); contains InterPro domain Thioredoxin fold; (InterPro:IPR012335)	0.848485	2.7483	0.308731
258187_at	AT3G17880	ATTDX (TETRATICOPEPTIDE DOMAIN-CONTAINING THIOREDOXIN); thiol-disulfide exchange intermediate	0.763237	3.60689	0.211605
258219_at	AT3G17880	ATTDX (TETRATICOPEPTIDE DOMAIN-CONTAINING THIOREDOXIN); thiol-disulfide exchange intermediate	1.36778	2.78047	0.491923
258398_at	AT3G15360	ATHM4 (Arabidopsis thioredoxin M-type 4); thiol-disulfide exchange intermediate	0.703053	1.98236	0.354655
258534_at	AT3G06730	thioredoxin family protein	0.778758	1.22106	0.637773
258607_at	AT3G02730	ATF1/TRXF1 (THIOREDOXIN F-TYPE 1); thiol-disulfide exchange intermediate	0.806501	0.352728	2.28647
258665_at	AT3G08710	ATH9 (thioredoxin H-type 9); thiol-disulfide exchange intermediate	0.682264	0.429248	1.58944
258793_at	AT3G04780	Encodes a protein with little sequence identity with any other protein of known structure or function. Part of this protein shows a 42% sequence identity with the C-terminal domain of the 32-kD human thioredoxin-like protein.	0.412948	0.17604	2.34576
259180_at	AT3G01680	similar to unknown protein [Arabidopsis thaliana] (TAIR:AT3G01670.1); similar to conserved hypothetical protein [Medicago truncatula] (GB:ABD32254.1); contains domain NUCLEOREDOXIN (PTHR13871:SF2); contains domain THIOREDOXIN (PTHR13871)	1.26358	1.786	0.70749
259868_at	AT1G76760	ATY1 (Arabidopsis thioredoxin y1); thiol-disulfide exchange intermediate	0.770437	0.278636	2.76503
260943_at	AT1G45145	ATTRX5 (thioredoxin H-type 5); thiol-disulfide exchange intermediate	1.204	0.444503	2.70863
261145_at	AT1G19730	ATTRX4 (thioredoxin H-type 4); thiol-disulfide exchange intermediate	0.441182	0.144032	3.06308
261417_at	AT1G07700	thioredoxin family protein	0.369395	0.910344	0.405775
261919_at	AT1G65980	TPX1 (THIOREDOXIN-DEPENDENT PEROXIDASE 1); antioxidant	0.647399	1.54251	0.419705
262238_at	AT1G48300	similar to soluble diacylglycerol acyltransferase [Arachis hypogaea] (GB:AAX62735.1); contains InterPro domain Thioredoxin-like fold; (InterPro:IPR012336); contains InterPro domain Thioredoxin fold; (InterPro:IPR012335)	0.459574	3.13042	0.146809
262418_at	AT1G50320	ATHX (THIOREDOXIN X); thiol-disulfide exchange intermediate	1.86263	4.71191	0.395302
262700_at	AT1G76020	similar to unknown protein [Arabidopsis thaliana] (TAIR:AT1G20225.1); similar to unknown [Solanum tuberosum] (GB:ABB55396.1); contains InterPro domain Thioredoxin-like fold; (InterPro:IPR012336); contains InterPro domain Thioredoxin fold; (InterPro:IPR012335)	1.35377	1.83058	0.739532
262721_at	AT1G43560	ATY2 (Arabidopsis thioredoxin y2); thiol-disulfide exchange intermediate	0.742458	0.734075	1.01142
263499_at	AT2G42580	TTL3 (TETRATRICOPETIDE-REPEAT THIOREDOXIN-LIKE 3); protein binding	0.636526	1.05251	0.604772
263624_at	AT2G04700	ferredoxin thioredoxin reductase catalytic beta chain family protein	0.430659	0.658031	0.654466
264779_at	AT1G08570	thioredoxin family protein	0.871678	4.15803	0.209637
264845_at	AT1G03680	ATHM1 (Arabidopsis thioredoxin M-type 1); thiol-disulfide exchange intermediate	1.38883	2.72778	0.509144
264904_s_at	AT4G35460;AT2G17420	[AT4G35460, NTR1 (NADPH-dependent thioredoxin reductase 1)];[AT2G17420, NTRA (NADPH-dependent thioredoxin reductase 2)]	1.08069	2.53874	0.42568
264923_s_at	AT1G65970;AT1G60740	[AT1G65970, TPX2 (THIOREDOXIN-DEPENDENT PEROXIDASE 2); antioxidant];[AT1G60740, peroxiredoxin type 2, putative]	0.418219	0.49268	0.848867
265104_at	AT1G31020	ATO2 (Arabidopsis thioredoxin o2); thiol-disulfide exchange intermediate	0.410313	0.288529	1.42209
265476_at	AT2G15570	ATHM3 (Arabidopsis thioredoxin M-type 3); thiol-disulfide exchange intermediate	1.16319	1.7179	0.677102
266942_at	AT2G18990	TXND9 (THIOREDOXIN DOMAIN-CONTAINING PROTEIN 9 HOMOLOG)	0.742857	0.853361	0.870507
267419_at	AT2G35010	ATO1 (ARABIDOPSIS THIOREDOXIN O1); thiol-disulfide exchange intermediate	0.939935	1.20657	0.779011
245504_at	AT4G15660	glutaredoxin family protein	0.295192	0.23932	1.23346
245505_at	AT4G15690	glutaredoxin family protein	0.694121	0.13413	5.17497
245506_at	AT4G15700	glutaredoxin family protein	0.375346	0.171618	2.1871
246092_at	AT5G20500	glutaredoxin, putative	0.530099	0.4963	1.0681
246384_at	AT1G77370	glutaredoxin, putative	0.659853	0.256626	2.57126
247418_at	AT5G63030	glutaredoxin, putative	0.414778	0.338987	1.22358
247830_at	AT5G58530	glutaredoxin family protein	1.22995	1.18091	1.04153
249380_at	AT5G40370	glutaredoxin, putative	0.641475	0.436782	1.46864
249996_at	AT5G18600	glutaredoxin family protein	1.0844	0.199529	5.43482
250260_at	AT5G13810	glutaredoxin family protein	1.23536	1.61797	0.763527
251196_at	AT3G62950	glutaredoxin family protein	0.304317	0.400946	0.758997
251663_at	AT3G57070	glutaredoxin family protein	0.879726	1.02429	0.858864
253382_at	AT4G33040	glutaredoxin family protein	0.763357	0.533696	1.43032
256583_at	AT3G28850	glutaredoxin family protein	1.06858	0.598363	1.78584
258273_at	AT3G15660	glutaredoxin family protein	0.600062	0.77615	0.773127
260831_at	AT1G06830	glutaredoxin family protein	0.76737	0.220878	3.47418
261443_at	AT1G28480	glutaredoxin family protein	11.0616	0.613425	18.0325
261958_at	AT1G64500	glutaredoxin family protein	0.811287	0.449546	1.80468
263168_at	AT1G03020	glutaredoxin family protein	0.995293	0.558843	1.78099
265067_at	AT1G03850	glutaredoxin family protein	1.94727	0.363994	5.34973
265288_at	AT2G20270	glutaredoxin family protein	0.438102	0.873248	0.501692
266424_at	AT2G41330	glutaredoxin family protein	0.756733	1.16312	0.650607
266516_at	AT2G47880	glutaredoxin family protein	0.394649	0.219923	1.79449
246454_at	AT5G16710	DHAR3 (DEHYDROASCORBATE REDUCTASE 1); glutathione dehydrogenase (ascorbate)	0.727146	1.20782	0.60203
261149_s_at	AT1G19570;AT1G19550	[AT1G19570, DHAR1 (DEHYDROASCORBATE REDUCTASE); glutathione dehydrogenase (ascorbate)];[AT1G19550, dehydroascorbate reductase, putative]	0.870887	2.28576	0.381006
249075_at	AT5G44000	glutathione S-transferase C-terminal domain-containing protein	0.724077	2.68794	0.26938
249291_at	AT5G41210	ATGSTT1 (Arabidopsis thaliana Glutathione S-transferase (class theta) 1); glutathione transferase	0.336859	0.736685	0.457263
249316_s_at	AT5G41220;AT5G41240	[AT5G41220, ATGSTT3 (Arabidopsis thaliana Glutathione S-transferase (class theta) 3); glutathione transferase];[AT5G41240, ATGSTT2 (Arabidopsis thaliana Glutathione S-transferase (class theta) 2); glutathione transferase]	0.855087	1.58402	0.539822
252712_at	AT3G43800	ATGSTU27 (Arabidopsis thaliana Glutathione S-transferase (class tau) 27); glutathione transferase	0.953545	1.03643	0.920031
259040_at	AT3G09270	ATGSTU8 (Arabidopsis thaliana Glutathione S-transferase (class tau) 8); glutathione transferase	1.01516	0.487829	2.08098
260745_at	AT1G78370	ATGSTU20 (Arabidopsis thaliana Glutathione S-transferase (class tau) 20); glutathione transferase	1.78133	1.78486	0.998024
260746_at	AT1G78380	ATGSTU19 (GLUTATHIONE TRANSFERASE 8); glutathione transferase	0.639617	0.650483	0.983296
262119_s_at	AT1G02930;AT1G02920	[AT1G02930, ATGSTF6 (EARLY RESPONSIVE TO DEHYDRATION 11); glutathione transferase];[AT1G02920, ATGSTF7 (GLUTATHIONE S-TRANSFERASE 11); glutathione transferase]	2.88123	1.0556	2.72946
262518_at	AT1G17170	ATGSTU24 (Arabidopsis thaliana Glutathione S-transferase (class tau) 24); glutathione transferase	0.87872	0.698624	1.25779
262916_at	AT1G59700	ATGSTU16 (Arabidopsis thaliana Glutathione S-transferase (class tau) 16); glutathione transferase	0.432651	0.773151	0.559594
262932_at	AT1G65820	microsomal glutathione s-transferase, putative	0.683861	0.797182	0.857848
264435_at	AT1G10360	ATGSTU18 (GLUTATHIONE S-TRANSFERASE 29); glutathione transferase	0.665202	0.737999	0.901359
264436_at	AT1G10370	ATGSTU17/ERD9/GST30/GST30B (EARLY-RESPONSIVE TO DEHYDRATION 9, GLUTATHIONE S-TRANSFERASE 30, GLUTATHIONE S-TRANSFERASE 30B); glutathione transferase	1.32716	7.18403	0.184738
264986_at	AT1G27130	ATGSTU13 (GLUTATHIONE S-TRANSFERASE 12); glutathione transferase	1.36611	1.50985	0.9048
266181_at	AT2G02390	ATGSTZ1 (GLUTATHIONE S-TRANSFERASE 18); glutathione transferase	0.425957	0.366322	1.16279
266267_at	AT2G29460	ATGSTU4 (GLUTATHIONE S-TRANSFERASE 22); glutathione transferase	0.550053	0.682508	0.805929
266290_at	AT2G29490	ATGSTU1 (GLUTATHIONE S-TRANSFERASE 19); glutathione transferase	0.332391	0.782646	0.424702
266296_at	AT2G29420	ATGSTU7 (GLUTATHIONE S-TRANSFERASE 25); glutathione transferase	0.407047	1.00895	0.403436
266299_at	AT2G29450	ATGSTU5 (Arabidopsis thaliana Glutathione S-transferase (class tau) 5); glutathione transferase	0.341787	1.84965	0.184785
266461_at	AT2G47730	ATGSTF8 (GLUTATHIONE S-TRANSFERASE 8); glutathione transferase	2.38121	1.98787	1.19787
266557_at	AT2G46080	similar to BPS1 (BYPASS 1) [Arabidopsis thaliana] (TAIR:AT1G01550.2); similar to unknown [Solanum tuberosum] (GB:ABB16971.1); contains InterPro domain Glutathione S-transferase, C-terminal-like; (InterPro:IPR010987)	1.30073	1.88395	0.690428
266746_s_at	AT2G02930;AT4G02520	[AT2G02930, ATGSTF3 (GLUTATHIONE S-TRANSFERASE 16); glutathione transferase];[AT4G02520, ATGSTF2 (Arabidopsis thaliana Glutathione S-transferase (class phi) 2); glutathione transferase]	1.83661	4.14066	0.443554
267153_at	AT2G30860	ATGSTF9 (Arabidopsis thaliana Glutathione S-transferase (class phi) 9); glutathione transferase	2.61517	4.96977	0.526216
267154_at	AT2G30870	ATGSTF10 (EARLY DEHYDRATION-INDUCED 13); glutathione transferase	1.6405	4.52304	0.362698
251205_at	AT3G63080	ATGPX5 (GLUTATHIONE PEROXIDASE 5); glutathione peroxidase	0.601389	0.920128	0.653592
254890_at	AT4G11600	ATGPX6 (GLUTATHIONE PEROXIDASE 6); glutathione peroxidase	0.83218	3.34284	0.248944
260545_at	AT2G43350	ATGPX3 (GLUTATHIONE PEROXIDASE 3); glutathione peroxidase	0.413008	0.575762	0.717325
263426_at	AT2G31570	ATGPX2 (GLUTATHIONE PEROXIDASE 2); glutathione peroxidase	0.29708	0.225349	1.31831
264383_at	AT2G25080	ATGPX1 (GLUTATHIONE PEROXIDASE 1); glutathione peroxidase	0.800396	3.27146	0.24466
261530_at	AT1G63460	glutathione peroxidase, putative	0.771459	0.187972	4.10412
251860_at	AT3G54660	GR (GLUTATHIONE REDUCTASE); glutathione-disulfide reductase	1.08228	1.7774	0.608908
256453_at	AT1G75270	DHAR2; glutathione dehydrogenase (ascorbate)	0.579388	0.826684	0.700858
257252_at	AT3G24170	ATGR1; glutathione-disulfide reductase	0.823357	0.886867	0.928389
246021_at	AT5G21100	L-ascorbate oxidase, putative	1.15872	2.2838	0.507365
246030_at	AT5G21105	L-ascorbate oxidase/ copper ion binding	1.2592	0.924018	1.36274
250916_at	AT5G03630	monodehydroascorbate reductase, putative	1.21662	2.28962	0.531364
252024_at	AT3G52880	ATMDAR1 (MONODEHYDROASCORBATE REDUCTASE 1); monodehydroascorbate reductase (NADH)	1.11174	5.18815	0.214284
253223_at	AT4G35000	APX3 (ASCORBATE PEROXIDASE 3); L-ascorbate peroxidase	0.976144	7.13879	0.136738
253477_at	AT4G32320	APX6 (ASCORBATE PEROXIDASE 6); L-ascorbate peroxidase	1.18114	2.48831	0.474677
255078_at	AT4G09010	APX4 (ASCORBATE PEROXIDASE 4); peroxidase	1.41791	2.80382	0.505707
255142_at	AT4G08390	SAPX; L-ascorbate peroxidase	1.10411	0.89428	1.23464
257227_at	AT3G27820	ATMDAR4 (MONODEHYDROASCORBATE REDUCTASE 4); monodehydroascorbate reductase (NADH)	1.12043	1.32668	0.844531
259707_at	AT1G77490	TAPX; L-ascorbate peroxidase	1.67009	1.375	1.21461
260325_at	AT1G63940	monodehydroascorbate reductase, putative	1.13649	2.2447	0.506301
261412_at	AT1G07890	APX1 (ASCORBATE PEROXIDASE 1, MATERNAL EFFECT EMBRYO ARREST 6); L-ascorbate peroxidase	2.04846	4.8498	0.42238
248493_at	AT5G51100	FSD2 (FE SUPEROXIDE DISMUTASE 2); iron superoxide dismutase	0.807402	0.70769	1.1409
250016_at	AT5G18100	CSD3 (COPPER/ZINC SUPEROXIDE DISMUTASE 3); copper, zinc superoxide dismutase	0.682131	1.43258	0.476154
254098_at	AT4G25100	FSD1 (FE SUPEROXIDE DISMUTASE 1); iron superoxide dismutase	0.284305	1.23371	0.230448
256439_at	AT3G10920	MSD1 (MANGANESE SUPEROXIDE DISMUTASE 1); manganese superoxide dismutase	0.81768	3.3683	0.242757
259511_at	AT1G12520	CCS1 (copper chaperone for superoxide dismutase 1); superoxide dismutase copper chaperone	1.98538	7.3631	0.269639
264809_at	AT1G08830	CSD1 (copper/zinc superoxide dismutase 1); copper, zinc superoxide dismutase	1.67966	1.39053	1.20792
266165_at	AT2G28190	CSD2 (COPPER/ZINC SUPEROXIDE DISMUTASE 2); copper, zinc superoxide dismutase	1.83241	2.38623	0.767911
250733_at	AT5G06290	2-cys peroxiredoxin, chloroplast, putative	1.44605	1.8208	0.794183
251993_at	AT3G52960	peroxiredoxin type 2, putative	1.44399	1.93693	0.745501
258087_at	AT3G26060	peroxiredoxin Q, putative	0.565019	1.45263	0.388962
258469_at	AT3G06050	ATPRXIIF/PRXIIF (PEROXIREDOXIN IIF); antioxidant/ peroxidase	2.03167	2.88395	0.704476
259237_at	AT3G11630	2-cys peroxiredoxin, chloroplast (BAS1)	0.743848	2.59303	0.286865
253174_at	AT4G35090	CAT2 (CATALASE 2); catalase	0.597138	3.77326	0.158255
259517_at	AT1G20630	CAT1 (CATALASE 1); catalase	0.962467	3.49884	0.275082
259544_at	AT1G20620	CAT3 (CATALASE 3); catalase	1.49221	4.80663	0.310449
Array Element	Locus Identifier	Annotation	wt/mut	comp/mut	wt/ comp
246454_at	AT5G16710	DHAR3 (DEHYDROASCORBATE REDUCTASE 1); glutathione dehydrogenase (ascorbate)	0.727146	1.20782	0.60203
246785_at	AT5G27380	GSH2 (GLUTATHIONE SYNTHETASE 2); glutathione synthase	1.16147	1.77041	0.656041
247931_at	AT5G57040	lactoylglutathione lyase family protein / glyoxalase I family protein	0.462205	0.865213	0.53421
248977_at	AT5G45020	similar to unknown protein [Arabidopsis thaliana] (TAIR:AT4G19880.1); similar to Glutathione S-transferase, C-terminal-like [Medicago truncatula] (GB:ABC75353.1); contains InterPro domain Thioredoxin-like fold; (InterPro:IPR012336); contains InterPro domain Glutathione S-transferase, C-terminal-like; (InterPro:IPR010987); contains InterPro domain Glutathione S-transferase, C-terminal; (InterPro:I…	0.879285	2.86252	0.307172
249075_at	AT5G44000	glutathione S-transferase C-terminal domain-containing protein	0.724077	2.68794	0.26938
249077_at	AT5G43940	ADH2 (ALCOHOL DEHYDROGENASE 2); formaldehyde dehydrogenase (glutathione)	1.7362	3.78938	0.458177
249258_at	AT5G41650	lactoylglutathione lyase family protein / glyoxalase I family protein	0.45751	0.18136	2.52266
249291_at	AT5G41210	ATGSTT1 (Arabidopsis thaliana Glutathione S-transferase (class theta) 1); glutathione transferase	0.336859	0.736685	0.457263
249316_s_at	AT5G41220;AT5G41240	[AT5G41220, ATGSTT3 (Arabidopsis thaliana Glutathione S-transferase (class theta) 3); glutathione transferase];[AT5G41240, ATGSTT2 (Arabidopsis thaliana Glutathione S-transferase (class theta) 2); glutathione transferase]	0.855087	1.58402	0.539822
251205_at	AT3G63080	ATGPX5 (GLUTATHIONE PEROXIDASE 5); glutathione peroxidase	0.601389	0.920128	0.653592
251860_at	AT3G54660	GR (GLUTATHIONE REDUCTASE); glutathione-disulfide reductase	1.08228	1.7774	0.608908
252712_at	AT3G43800	ATGSTU27 (Arabidopsis thaliana Glutathione S-transferase (class tau) 27); glutathione transferase	0.953545	1.03643	0.920031
252906_at	AT4G39640	GGT1; gamma-glutamyltransferase/ glutathione gamma-glutamylcysteinyltransferase	1.76231	2.24933	0.783482
253708_at	AT4G29210	GGT3 (GAMMA-GLUTAMYL TRANSPEPTIDASE 3); gamma-glutamyltransferase/ glutathione gamma-glutamylcysteinyltransferase	1.11773	1.46353	0.763725
254549_at	AT4G19880	similar to unknown protein [Arabidopsis thaliana] (TAIR:AT5G45020.1); similar to Glutathione S-transferase, C-terminal-like [Medicago truncatula] (GB:ABC75353.1); contains InterPro domain Thioredoxin-like fold; (InterPro:IPR012336); contains InterPro domain Glutathione S-transferase, C-terminal-like; (InterPro:IPR010987); contains InterPro domain Glutathione S-transferase, C-terminal; (InterPro:I…	1.3128	1.70212	0.771275
254890_at	AT4G11600	ATGPX6 (GLUTATHIONE PEROXIDASE 6); glutathione peroxidase	0.83218	3.34284	0.248944
256453_at	AT1G75270	DHAR2; glutathione dehydrogenase (ascorbate)	0.579388	0.826684	0.700858
257252_at	AT3G24170	ATGR1; glutathione-disulfide reductase	0.823357	0.886867	0.928389
258775_at	AT3G10850	GLX2-2 (GLYOXALASE 2-2); hydroxyacylglutathione hydrolase	1.09808	3.94473	0.278368
259040_at	AT3G09270	ATGSTU8 (Arabidopsis thaliana Glutathione S-transferase (class tau) 8); glutathione transferase	1.01516	0.487829	2.08098
260545_at	AT2G43350	ATGPX3 (GLUTATHIONE PEROXIDASE 3); glutathione peroxidase	0.413008	0.575762	0.717325
260552_at	AT2G43430	GLX2-1 (GLYOXALASE 2-1); hydroxyacylglutathione hydrolase	0.807692	2.30236	0.35081
260619_at	AT1G08110	lactoylglutathione lyase, putative / glyoxalase I, putative	0.768129	5.97007	0.128663
260745_at	AT1G78370	ATGSTU20 (Arabidopsis thaliana Glutathione S-transferase (class tau) 20); glutathione transferase	1.78133	1.78486	0.998024
260746_at	AT1G78380	ATGSTU19 (GLUTATHIONE TRANSFERASE 8); glutathione transferase	0.639617	0.650483	0.983296
260954_at	AT1G06130	GLX2-4 (GLYOXALASE 2-4); hydroxyacylglutathione hydrolase	0.990698	1.94502	0.509352
260986_at	AT1G53580	ETHE1/GLX2-3 (GLYOXALASE 2-3); hydroxyacylglutathione hydrolase	0.538955	1.41426	0.381085
261149_s_at	AT1G19570;AT1G19550	[AT1G19570, DHAR1 (DEHYDROASCORBATE REDUCTASE); glutathione dehydrogenase (ascorbate)];[AT1G19550, dehydroascorbate reductase, putative]	0.870887	2.28576	0.381006
261530_at	AT1G63460	glutathione peroxidase, putative	0.771459	0.187972	4.10412
262047_at	AT1G80160	lactoylglutathione lyase family protein / glyoxalase I family protein	0.739348	2.31165	0.319835
262119_s_at	AT1G02930;AT1G02920	[AT1G02930, ATGSTF6 (EARLY RESPONSIVE TO DEHYDRATION 11); glutathione transferase];[AT1G02920, ATGSTF7 (GLUTATHIONE S-TRANSFERASE 11); glutathione transferase]	2.88123	1.0556	2.72946
262338_at	AT1G64185	lactoylglutathione lyase family protein / glyoxalase I family protein	0.634773	0.209657	3.02767
262518_at	AT1G17170	ATGSTU24 (Arabidopsis thaliana Glutathione S-transferase (class tau) 24); glutathione transferase	0.87872	0.698624	1.25779
262603_at	AT1G15380	lactoylglutathione lyase family protein / glyoxalase I family protein	0.8	1.77849	0.44982
262916_at	AT1G59700	ATGSTU16 (Arabidopsis thaliana Glutathione S-transferase (class tau) 16); glutathione transferase	0.432651	0.773151	0.559594
262932_at	AT1G65820	microsomal glutathione s-transferase, putative	0.683861	0.797182	0.857848
263243_at	AT2G31350	GLX2-5 (GLYOXALASE 2-5); hydroxyacylglutathione hydrolase/ iron ion binding / zinc ion binding	0.87364	1.4112	0.619074
263426_at	AT2G31570	ATGPX2 (GLUTATHIONE PEROXIDASE 2); glutathione peroxidase	0.29708	0.225349	1.31831
264372_at	AT1G11840	ATGLX1 (GLYOXALASE I HOMOLOG); lactoylglutathione lyase	0.668426	2.88709	0.231522
264383_at	AT2G25080	ATGPX1 (GLUTATHIONE PEROXIDASE 1); glutathione peroxidase	0.800396	3.27146	0.24466
264435_at	AT1G10360	ATGSTU18 (GLUTATHIONE S-TRANSFERASE 29); glutathione transferase	0.665202	0.737999	0.901359
264436_at	AT1G10370	ATGSTU17/ERD9/GST30/GST30B (EARLY-RESPONSIVE TO DEHYDRATION 9, GLUTATHIONE S-TRANSFERASE 30, GLUTATHIONE S-TRANSFERASE 30B); glutathione transferase	1.32716	7.18403	0.184738
264970_at	AT1G67280	lactoylglutathione lyase, putative / glyoxalase I, putative	0.654157	4.28266	0.152745
264986_at	AT1G27130	ATGSTU13 (GLUTATHIONE S-TRANSFERASE 12); glutathione transferase	1.36611	1.50985	0.9048
265040_at	AT1G03970;AT1G03980	[AT1G03970, GBF4 (G-box binding factor 4); transcription factor];[AT1G03980, ATPCS2 (PHYTOCHELATIN SYNTHASE 2); glutathione gamma-glutamylcysteinyltransferase]	0.481619	2.05824	0.233996
265673_at	AT2G32090	lactoylglutathione lyase family protein / glyoxalase I family protein	0.899189	0.231961	3.87646
266181_at	AT2G02390	ATGSTZ1 (GLUTATHIONE S-TRANSFERASE 18); glutathione transferase	0.425957	0.366322	1.16279
266267_at	AT2G29460	ATGSTU4 (GLUTATHIONE S-TRANSFERASE 22); glutathione transferase	0.550053	0.682508	0.805929
266290_at	AT2G29490	ATGSTU1 (GLUTATHIONE S-TRANSFERASE 19); glutathione transferase	0.332391	0.782646	0.424702
266296_at	AT2G29420	ATGSTU7 (GLUTATHIONE S-TRANSFERASE 25); glutathione transferase	0.407047	1.00895	0.403436
266299_at	AT2G29450	ATGSTU5 (Arabidopsis thaliana Glutathione S-transferase (class tau) 5); glutathione transferase	0.341787	1.84965	0.184785
266461_at	AT2G47730	ATGSTF8 (GLUTATHIONE S-TRANSFERASE 8); glutathione transferase	2.38121	1.98787	1.19787
266557_at	AT2G46080	similar to BPS1 (BYPASS 1) [Arabidopsis thaliana] (TAIR:AT1G01550.2); similar to unknown [Solanum tuberosum] (GB:ABB16971.1); contains InterPro domain Glutathione S-transferase, C-terminal-like; (InterPro:IPR010987)	1.30073	1.88395	0.690428
266746_s_at	AT2G02930;AT4G02520	[AT2G02930, ATGSTF3 (GLUTATHIONE S-TRANSFERASE 16); glutathione transferase];[AT4G02520, ATGSTF2 (Arabidopsis thaliana Glutathione S-transferase (class phi) 2); glutathione transferase]	1.83661	4.14066	0.443554
267153_at	AT2G30860	ATGSTF9 (Arabidopsis thaliana Glutathione S-transferase (class phi) 9); glutathione transferase	2.61517	4.96977	0.526216
267154_at	AT2G30870	ATGSTF10 (EARLY DEHYDRATION-INDUCED 13); glutathione transferase	1.6405	4.52304	0.362698
