# Supplementary material for: A Polyadenylation Factor Subunit Implicated in Regulating Oxidative Signaling in Arabidopsis thaliana
Source: PLoS One. 2008 Jun 11;3(6):e2410. doi: 10.1371/journal.pone.0002410 (PMC2408970; doi:10.1371/journal.pone.0002410)
Supplement: Table S5 — Complete summary of OXT6 expression data in the ATGE developmental series of microarray experiments. (0.04 MB XLS) [file pone.0002410.s006.xls]

## Sheet: Figure 1
Supporting Table S5. Complete summary of OXT6 expression data in the ATGE developmental series of microarray experiments
tissue cluster	tissue	genotype	age	sample Id	At1g30460
root	roots	Wt	7 days	ATGE_3	0.9754
root	roots	Wt	17 days	ATGE_9	0.8851
root	root	Wt	15 days	ATGE_93	0.5362
root	root	Wt	8 days	ATGE_94	0.881
root	root	Wt	8 days	ATGE_95	0.6622
root	root	Wt	21 days	ATGE_98	0.8662
root	root	Wt	21 days	ATGE_99	0.6674
stem	hypocotyl	Wt	7 days	ATGE_2	0.9106
stem	1st node	Wt	21+ days	ATGE_28	0.7818
stem	stem, 2nd internode	Wt	21+ days	ATGE_27	0.6073
leaf	cotyledons	Wt	7 days	ATGE_1	0.536
leaf	leaves 1 + 2	Wt	7 days	ATGE_5	0.7383
leaf	rosette leaf #4, 1 cm long	Wt	10 days	ATGE_10	1.0576
leaf	rosette leaf #4, 1 cm long	gl1-T	10 days	ATGE_11	0.8079
leaf	rosette leaf # 2	Wt	17 days	ATGE_12	0.6801
leaf	rosette leaf # 4	Wt	17 days	ATGE_13	0.6456
leaf	rosette leaf # 6	Wt	17 days	ATGE_14	0.5685
leaf	rosette leaf # 8	Wt	17 days	ATGE_15	0.6433
leaf	rosette leaf # 10	Wt	17 days	ATGE_16	0.7369
leaf	rosette leaf # 12	Wt	17 days	ATGE_17	0.872
leaf	rosette leaf # 12	gl1-T	17 days	ATGE_18	1.0244
leaf	leaf 7, petiole	Wt	17 days	ATGE_19	0.6632
leaf	leaf 7, proximal half	Wt	17 days	ATGE_20	0.6252
leaf	leaf 7, distal half	Wt	17 days	ATGE_21	0.6125
leaf	leaf	Wt	15 days	ATGE_91	0.5162
leaf	senescing leaves	Wt	35 days	ATGE_25	0.9248
leaf	cauline leaves	Wt	21+ days	ATGE_26	0.545
whole plant	seedling, green parts	Wt	7 days	ATGE_7	1.2168
whole plant	seedling, green parts	Wt	8 days	ATGE_96	0.7379
whole plant	seedling, green parts	Wt	8 days	ATGE_97	0.8733
whole plant	seedling, green parts	Wt	21 days	ATGE_100	1.0049
whole plant	seedling, green parts	Wt	21 days	ATGE_101	0.8898
whole plant	developmental drift, entire rosette after transition to flowering, but before bolting	Wt	21 days	ATGE_22	0.6782
whole plant	as above	Wt	22 days	ATGE_23	0.5818
whole plant	as above	Wt	23 days	ATGE_24	0.7133
whole plant	vegetative rosette	Wt	7 days	ATGE_87	0.866
whole plant	vegetative rosette	Wt	14 days	ATGE_89	1.2573
whole plant	vegetative rosette	Wt	21 days	ATGE_90	1.2963
apex	shoot apex, vegetative + young leaves	Wt	7 days	ATGE_4	1.2193
apex	shoot apex, vegetative	Wt	7 days	ATGE_6	1.6338
apex	shoot apex, transition (before bolting)	Wt	14 days	ATGE_8	1.8969
apex	shoot apex, inflorescence (after bolting)	Wt	21 days	ATGE_29	1.8149
apex	shoot apex, inflorescence (after bolting)	clv3-7	21+ days	ATGE_46	1.8827
apex	shoot apex, inflorescence (after bolting)	lfy-12	21+ days	ATGE_47	1.6861
apex	shoot apex, inflorescence (after bolting)	ap1-15	21+ days	ATGE_48	1.6128
apex	shoot apex, inflorescence (after bolting)	ap2-6	21+ days	ATGE_49	1.8532
apex	shoot apex, inflorescence (after bolting)	ufo-1	21+ days	ATGE_52	1.97
apex	shoot apex, inflorescence (after bolting)	ap3-6	21+ days	ATGE_50	1.8543
apex	shoot apex, inflorescence (after bolting)	ag-12	21+ days	ATGE_51	1.4388
flowers	flowers stage 9	Wt	21+ days	ATGE_31	1.4746
flowers	flowers stage 10/11	Wt	21+ days	ATGE_32	1.2881
flowers	flowers stage 12	Wt	21+ days	ATGE_33	0.8778
flowers	flower stage 12; multi-carpel gynoeceum; enlarged meristem; increased organ number	clv3-7	21+ days	ATGE_53	1.0199
flowers	flower stage 12; shoot characteristics; most organs leaf-like	lfy-12	21+ days	ATGE_54	1.413
flowers	flower stage 12; sepals replaced by leaf-like organs, petals mostly lacking, has secondary flowers	ap1-15	21+ days	ATGE_55	1.3963
flowers	flower stage 12; no sepals or petals	ap2-6	21+ days	ATGE_56	1.4287
flowers	flower stage 12; filamentous organs in whorls two and three	ufo-1	21+ days	ATGE_59	1.1977
flowers	flower stage 12; no petals or stamens	ap3-6	21+ days	ATGE_57	1.2837
flowers	flower stage 12; no stamens or carpels	ag-12	21+ days	ATGE_58	1.2112
flowers	flowers stage 15	Wt	21+ days	ATGE_39	0.7572
flowers	flower	Wt	28 days	ATGE_92	1.0268
floral organs	flowers stage 15, pedicels	Wt	21+ days	ATGE_40	0.7501
floral organs	flowers stage 12, sepals	Wt	21+ days	ATGE_34	0.808
floral organs	flowers stage 15, sepals	Wt	21+ days	ATGE_41	0.5793
floral organs	flowers stage 12, petals	Wt	21+ days	ATGE_35	1.2331
floral organs	flowers stage 15, petals	Wt	21+ days	ATGE_42	0.5231
floral organs	flowers stage 12, stamens	Wt	21+ days	ATGE_36	0.4498
floral organs	flowers stage 15, stamen	Wt	21+ days	ATGE_43	0.3374
floral organs	mature pollen	Wt	6 wk	ATGE_73	0.9991
floral organs	flowers stage 12, carpels	Wt	21+ days	ATGE_37	1.7917
floral organs	flowers stage 15, carpels	Wt	21+ days	ATGE_45	1.2759
seeds	siliques, w/ seeds stage 3; mid globular to early heart embryos	Wt	8 wk	ATGE_76	1.0014
seeds	siliques, w/ seeds stage 4; early to late heart embryos	Wt	8 wk	ATGE_77	0.9924
seeds	siliques, w/ seeds stage 5; late heart to mid torpedo embryos	Wt	8 wk	ATGE_78	0.9757
seeds	seeds, stage 6, w/o siliques; mid to late torpedo embryos	Wt	8 wk	ATGE_79	0.7976
seeds	seeds, stage 7, w/o siliques; late torpedo to early walking-stick embryos	Wt	8 wk	ATGE_81	0.7475
seeds	seeds, stage 8, w/o siliques; walking-stick to early curled cotyledons embryos	Wt	8 wk	ATGE_82	0.7942
seeds	seeds, stage 9, w/o siliques; curled cotyledons to early green cotyledons embryos	Wt	8 wk	ATGE_83	0.6531
seeds	seeds, stage 10, w/o siliques; green cotyledons embryos	Wt	8 wk	ATGE_84	0.9701
