# Supplementary material for: A Polyadenylation Factor Subunit Implicated in Regulating Oxidative Signaling in Arabidopsis thaliana
Source: PLoS One. 2008 Jun 11;3(6):e2410. doi: 10.1371/journal.pone.0002410 (PMC2408970; doi:10.1371/journal.pone.0002410)
Supplement: Table S7 — Overlapping probe list for hydrogen peroxide, singlet O2, superoxide and heat shock-induced genes. (0.11 MB XLS) [file pone.0002410.s008.xls]

## Sheet: probe lists
probe	H2O2	singlet	superoxide	heat shock
245029_at	251241_s_at	262756_at	244962_at	244901_at
245086_at	255257_at	251909_at	245009_at	244902_at
245296_at	265893_at	253259_at	245018_at	244903_at
245333_at	265486_at	256381_at	244998_at	244904_at
245372_at	255437_at	250610_at	245016_at	244906_at
245396_at	252450_s_at	253832_at	244971_at	244920_s_at
245425_at	254975_at	248793_at	244936_at	244921_s_at
245450_at	254377_at	265030_at	245026_at	244923_s_at
245504_at	266782_at	267008_at	244940_at	244928_s_at
245525_at	254250_at	256991_at	244992_s_at	244943_at
245667_at	256096_at	255132_at	244939_at	244944_s_at
245747_at	254566_at	247360_at	244935_at	244950_at
245749_at	267546_at	266821_at	245048_at	244951_s_at
245925_at	265974_at	259878_at	245017_at	244953_s_at
245940_at	258894_at	245627_at	244996_at	244959_s_at
245956_s_at	256969_at	248448_at	245025_at	245099_at
246004_at	248970_at	249910_at	244993_s_at	245115_at
246011_at	245456_at	252640_at	259009_at	245116_at
246055_at	265885_at	256306_at	244975_at	245123_at
246099_at	259568_at	262354_at	244912_at	245155_at
246218_at	263482_at	262448_at	244932_at	245180_at
246730_at	246855_at	260038_at	245019_at	245188_at
246975_at	258893_at	254996_at	244961_at	245198_at
247005_at	255260_at	256177_at	245007_at	245201_at
247162_at	247276_at	251494_at	244965_at	245243_at
247212_at	263693_at	251124_s_at	245688_at	245265_at
247280_at	254271_at	247030_at	244937_at	245272_at
247287_at	258581_at	247933_at	244997_at	245285_s_at
247375_at	265993_at	261431_at	245020_at	245287_at
247418_at	251967_at	254809_at	244973_at	245313_at
247509_at	258310_at	265841_at	254327_at	245316_at
247572_at	264916_at	246270_at	246687_at	245330_at
247611_at	257763_s_at	253842_at	245049_at	245347_at
247653_at	260249_s_at	262360_at	245011_at	245350_at
247658_at	254716_at	245243_at	245008_at	245354_at
247696_at	264101_at	253140_at	253753_at	245391_at
247716_at	261460_at	256755_at	244970_at	245392_at
247721_at	261253_at	266878_at	244976_at	245396_at
247754_at	262637_at	252102_at	266223_at	245418_at
247763_at	259385_at	265672_at	245006_at	245456_at
247835_at	245400_at	248226_at	245010_at	245486_x_at
247836_at	259630_at	261150_at	244972_at	245525_at
247880_at	247545_at	258287_at	244969_at	245597_at
247903_at	248286_at	250449_at	244968_at	245602_at
247930_at	247954_at	258392_at	249850_at	245605_at
247937_at	261507_at	264052_at	244938_at	245626_at
248040_at	260708_at	264660_at	244988_s_at	245627_at
248149_at	265917_at	265740_at	256060_at	245668_at
248221_at	266472_at	262115_at	244985_at	245677_at
248282_at	261804_at	256021_at	244986_at	245678_at
248285_at	265902_at	262219_at	244966_at	245733_at
248337_at	255043_at	266108_at	247463_at	245771_at
248376_at	257175_s_at	266992_at	266415_at	245776_at
248377_at	267189_at	257774_at	265117_at	245777_at
248432_at	249862_at	252364_at	244987_s_at	245795_at
248606_at	266971_at	261065_at	249741_at	245803_at
248607_at	261453_at	257751_at	245023_at	245901_at
248666_at	249075_at	245840_at	245014_at	245906_at
248910_at	256920_at	255872_at	247478_at	245948_at
248923_at	263947_at	256781_at	244995_at	246018_at
249288_at	259902_at	247867_at	258675_at	246019_at
249343_at	252569_at	253994_at	264211_at	246020_at
249370_at	249612_at	262675_at	244934_at	246028_at
249383_at	266761_at	260237_at	245003_at	246060_at
249441_at	247284_at	266977_at	258895_at	246071_at
249471_at	258544_at	259615_at	245015_at	246074_at
249473_at	267518_at	249746_at	267361_at	246076_at
249483_at	245873_at	262211_at	267459_at	246122_at
249583_at	264945_at	259076_at	265091_s_at	246178_s_at
249645_at	267627_at	260438_at	245624_at	246199_at
249719_at	260541_at	249208_at	244983_at	246214_at
249795_at	245384_at	247175_at	255381_at	246226_at
249842_at	245106_at	255728_at	245523_at	246233_at
250030_at	248622_at	262674_at	244984_at	246293_at
250079_at	263164_at	246463_at	265228_s_at	246311_at
250119_at	265170_at	260671_at	258376_at	246343_at
250124_at	260761_at	260296_at	244933_at	246427_at
250155_at	253316_s_at	253697_at	248744_at	246546_at
250281_at	255891_at	266606_at	255517_at	246554_at
250314_at	257994_at	256762_at	253981_at	246595_at
250445_at	256044_at	254246_at	263979_at	246611_at
250510_at	258840_at	247137_at	263840_at	246612_at
250563_at	260408_at	250448_at	264007_at	246700_at
250649_at	259178_at	254694_at	257985_at	246701_at
250665_at	267032_at	255941_at	256452_at	246860_at
250727_at	258707_at	250619_at	245736_at	246901_at
250734_at	253271_s_at	255884_at	244999_at	246917_at
250901_at	259043_at	254917_at	254233_at	246930_at
250975_at	250152_at	253292_at	257798_at	246944_at
250993_at	250246_at	264729_at	260948_at	246998_at
251026_at	250826_at	260387_at	261203_at	247002_at
251107_at	251293_at	251636_at	244964_at	247072_at
251133_at	264708_at	265418_at	257193_at	247139_at
251170_at	256300_at	256297_at	245004_at	247158_at
251196_at	256014_at	258650_at	256125_at	247173_at
251217_at	258209_at	255568_at	245013_at	247194_at
251272_at	255807_at	266419_at	263548_at	247206_at
251284_at	254263_at	259137_at	244929_at	247216_at
251291_at	259352_at	250365_at	247525_at	247218_at
251423_at	248083_at	248353_at	253073_at	247232_at
251425_at	245264_at	247071_at	255607_at	247261_at
251665_at	257829_at	252679_at	244944_s_at	247275_at
251705_at	264751_at	267035_at	245047_at	247278_at
251846_at	251427_at	255345_at	254283_s_at	247287_at
251847_at	254878_at	248799_at	245789_at	247293_at
251941_at	259834_at	256799_at	249456_at	247307_at
251977_at	266156_at	258436_at	244967_at	247323_at
252093_at	266720_s_at	262813_at	261660_at	247331_at
252114_at	252928_at	262183_at	244982_at	247355_at
252125_at	258796_at	250277_at	266988_at	247368_at
252189_at	247447_at	262697_at	257207_at	247374_at
252206_at	260637_at	246870_at	247812_at	247393_at
252377_at	267266_at	245506_at	259382_s_at	247431_at
252565_at	251915_at	256999_at	254076_at	247444_at
252566_at	248205_at	263320_at	259281_at	247452_at
252676_at	250832_at	252470_at	250937_at	247509_at
252703_at	265997_at	264841_at	254778_at	247513_at
252880_at	266775_at	249838_at	250661_at	247543_at
252956_at	257099_s_at	251930_at	245022_at	247544_at
252970_at	245702_at	250211_at	252475_s_at	247553_at
252976_s_at	262925_at	253491_at	248150_at	247650_at
252996_s_at	267631_at	260477_at	261937_at	247655_at
253040_at	264451_s_at	258653_at	246573_at	247691_at
253172_at	265111_at	246600_at	264045_at	247694_at
253217_at	267448_at	260468_at	257952_at	247770_at
253412_at	256430_at	247811_at	255460_at	247771_at
253421_at	246523_at	260227_at	245002_at	247780_at
253534_at	246193_at	259719_at	261502_at	247783_at
253635_at	261187_at	257139_at	251730_at	247792_at
253691_at	258752_at	247240_at	257199_at	247816_at
253836_at	247799_at	256481_at	264019_at	247819_at
253915_at	248528_at	252474_at	259172_at	247834_at
253917_at	265301_s_at	267385_at	246906_at	247845_at
254066_at	260581_at	247626_at	254770_at	247847_at
254178_at	251763_at	252422_at	266012_s_at	247853_at
254216_at	244953_s_at	247492_at	250083_at	247889_at
254328_at	256426_at	265305_at	251667_at	247891_at
254346_at	266021_at	257511_at	252464_at	247898_at
254424_at	249378_at	251785_at	258480_at	247936_at
254478_at	258803_at	247600_at	259327_at	247944_at
254578_at	256598_at	263904_at	255070_at	247964_at
254628_at	262026_at	251901_at	252821_at	247983_at
254655_s_at	249274_at	248395_at	262840_at	247997_at
254685_at	257950_at	253689_at	263498_at	248001_at
254705_at	247368_at	266299_at	247882_at	248031_at
254752_at	249319_s_at	253162_at	263605_at	248040_at
254760_at	257710_at	259381_s_at	258545_at	248045_at
254831_at	262640_at	253219_at	248138_at	248050_at
254955_at	262844_at	261143_at	248676_at	248093_at
254958_at	258182_at	263653_at	246888_at	248103_at
255018_at	267628_at	251603_at	250777_at	248120_at
255253_at	258794_at	247962_at	263061_at	248148_at
255285_at	265703_at	249078_at	252511_at	248169_at
255298_at	251187_at	247104_at	264787_at	248172_at
255420_at	264717_at	248665_at	261459_at	248187_at
255477_at	250007_at	255599_at	245694_at	248193_at
255511_at	265132_at	256968_at	254232_at	248224_at
255539_at	261812_at	267134_at	250477_at	248242_at
255690_at	254414_at	266749_at	262373_at	248248_at
255794_at	267025_at	245777_at	247326_at	248258_at
255802_s_at	267576_at	261947_at	264960_at	248270_at
255803_at	263595_at	250637_at	252976_s_at	248285_at
255816_at	259387_at	258610_at	247604_at	248303_at
255833_at	245794_at	253819_at	262005_at	248327_at
255951_at	246597_at	247279_at	252415_at	248329_at
255957_at	256647_at	266502_at	258724_at	248332_at
255977_at	256883_at	264252_at	262883_at	248398_at
256008_s_at	259150_at	260314_at	258723_at	248402_at
256062_at	259553_x_at	255880_at	249191_at	248426_at
256067_at	255471_at	245768_at	248064_at	248434_at
256266_at	261412_at	253614_at	266465_at	248492_at
256285_at	257057_at	254269_at	246597_at	248557_at
256424_at	249752_at	257874_at	253263_at	248560_at
256456_at	252462_at	261063_at	251713_at	248613_at
256503_at	245729_at	263457_at	246633_at	248657_at
256548_at	246671_at	253824_at	248537_at	248739_at
256568_at	256497_at	259947_at	253859_at	248774_at
256723_at	254481_at	247792_at	248190_at	248779_at
256744_at	264166_at	256296_at	247780_at	248821_at
256838_at	256617_at	257917_at	248191_at	248833_at
256934_at	252459_s_at	266259_at	263918_at	248834_at
257177_at	250815_s_at	249051_at	259766_at	248875_at
257194_at	245501_at	260134_at	249769_at	248879_at
257374_at	259629_at	248232_at	261569_at	248906_at
257495_at	264824_at	254651_at	246490_at	248944_at
257506_at	247988_at	246432_at	264102_at	249036_at
257513_s_at	250433_at	265327_at	262526_at	249072_at
257710_at	249461_at	255261_s_at	264738_at	249125_at
257711_at	262458_at	250875_at	249415_at	249128_at
257731_at	256386_at	262548_at	262098_at	249197_at
257785_at	254371_at	250858_at	258349_at	249231_at
257830_at	253945_at	254380_at	253394_at	249242_at
257910_at	249614_at	267384_at	254465_at	249247_at
257966_at	266827_at	254681_at	261096_at	249264_s_at
258038_at	264016_at	259490_at	259802_at	249291_at
258057_at	252444_at	250809_at		249318_at
258060_at	253172_at	266511_at		249411_at
258091_at	265321_at	265059_at		249483_at
258105_at	246884_at	259885_at		249510_at
258163_at	263574_at	253828_at		249524_at
258275_at	255726_at	247707_at		249575_at
258345_at	249917_at	260788_at		249688_at
258369_at	254201_at	253992_at		249690_at
258417_at	265155_at	260915_at		249691_at
258453_at	250942_at	263380_at		249694_at
258468_at	248810_at	267289_at		249703_at
258730_at	264318_at	251916_at		249739_at
258747_at	254740_s_at	251725_at		249742_at
258786_at	250476_at	263806_at		249753_at
258793_at	251668_at	260345_at		249778_at
258880_at	247055_at	249314_at		249811_at
258890_at	254350_at	246289_at		249843_at
259013_at	254907_at	260022_at		249866_at
259016_at	263007_at	258901_at		249869_at
259018_at	245304_at	262803_at		249888_s_at
259090_at	246497_at	248496_at		249900_at
259211_at	265111_at	258516_at		249944_at
259354_at	263033_s_at	256170_at		249996_at
259373_at	247189_at	252831_at		250013_at
259417_at	266246_at	259054_at		250017_at
259426_at	263161_at	256457_at		250031_at
259460_at	247360_at	249979_s_at		250032_at
259551_at	251909_at	248895_at		250074_at
259561_at	250292_at	261874_at		250095_at
259604_at	265984_at	248509_at		250144_at
259783_at	253073_at	257922_at		250148_at
259784_at	263031_at	261261_at		250170_at
259790_s_at	245465_at	264662_at		250243_at
259824_at	245209_at	247280_at		250268_s_at
259979_at	255056_at	259109_at		250296_at
260020_at	267206_at	259354_at		250304_at
260025_at	259286_at	261436_at		250310_at
260081_at	246038_s_at	266418_at		250324_at
260135_at	253842_at	245885_at		250332_at
260165_at	245444_at	265450_at		250351_at
260180_at	250688_at	247429_at		250382_at
260208_s_at	265091_s_at	265679_at		250383_at
260281_at	255527_at	261650_at		250409_at
260314_at	266821_at	265481_at		250429_at
260368_at	261984_at	264986_at		250430_at
260569_at	260856_at	257643_at		250502_at
260572_at	256924_at	258764_at		250526_at
260589_at	264661_at	262135_at		250721_at
260668_at	266661_at	262649_at		250763_at
260687_at	256803_at	265244_at		250781_at
260957_at	255728_at	248091_at		250784_at
261039_at	247696_at	261445_at		250817_at
261145_at	262050_at	258189_at		250828_at
261276_at	260134_at	265913_at		250832_at
261487_at	253832_at	264389_at		250841_at
261516_at	255064_at	250639_at		250856_at
261535_at	262171_at	259595_at		250863_at
261569_at	266878_at	261050_at		250886_at
261638_at	252200_at	257784_at		250896_at
261733_at	259054_at	246108_at		250897_at
261766_at	246993_at	261060_at		250899_at
261769_at	262275_at	247193_at		250923_at
261854_at	253684_at	261327_at		250934_at
262010_at	246200_at	265194_at		250935_at
262107_at	253174_at	267604_at		250972_at
262116_at	265012_at	253664_at		251022_at
262258_at	259568_at	260304_at		251039_at
262259_s_at	256021_at	256363_at		251068_at
262288_at	260140_at	248032_at		251078_at
262313_at	264590_at	252592_at		251091_at
262354_at	265632_at	249540_at		251122_at
262412_at	248179_at	247940_at		251143_at
262452_at	254773_at	251683_at		251163_at
262581_at	249215_at	261109_at		251193_at
262714_s_at	256569_at	249626_at		251198_at
262803_at	249759_at	251706_at		251221_at
262853_at	256940_at	253859_at		251259_at
263023_at	252502_at	262703_at		251260_at
263180_at	266456_at	259548_at		251285_at
263256_at	246939_at	259884_at		251309_at
263264_at	260553_at	251553_at		251327_at
263289_at	248333_at	264624_at		251381_at
263371_at	265030_at	259992_at		251403_at
263396_at	256457_at	257229_at		251429_at
263399_at	267058_at	252906_at		251447_at
263426_at	266977_at	249126_at		251519_at
263515_at	262736_at	255967_at		251563_at
263549_at	259915_at	251023_at		251666_at
263647_at	257220_at	262899_at		251719_at
263664_at	245628_at	262159_at		251733_at
263674_at	259518_at	248230_at		251735_at
263691_at	261470_at	260001_at		251741_at
263710_at	256601_s_at	259913_at		251744_at
263737_at	249406_at	253958_at		251759_at
263799_at	264287_at	247463_at		251775_s_at
263808_at	259725_at	247638_at		251785_at
263829_at	256159_at	252746_at		251799_at
264021_at	246535_at	255149_at		251810_at
264096_at	250083_at	260408_at		251897_at
264201_at	245443_at	260869_at		251917_at
264203_at	254232_at	245226_at		251929_at
264210_at	246340_s_at	266745_at		251975_at
264239_at		261330_at		252033_at
264252_at		247447_at		252040_at
264261_at		252573_at		252064_at
264303_s_at		250891_at		252081_at
264314_at		251017_at		252095_at
264380_at		254635_at		252116_at
264506_at		250344_at		252132_at
264546_at		258306_at		252168_at
264553_s_at		251968_at		252183_at
264590_at		245339_at		252274_at
264624_at		259903_at		252277_at
264699_at		262783_at		252289_at
264847_at		259021_at		252315_at
264897_at		252916_at		252371_at
265190_at		247946_at		252391_at
265207_at		263106_at		252418_at
265245_at		248708_at		252433_at
265317_at		260693_at		252445_at
265337_at		261883_at		252468_at
265338_at		258370_at		252483_at
265382_at		264114_at		252504_at
265417_at				252515_at
265530_at				252527_at
265547_at				252542_at
265569_at				252543_at
265571_s_at				252552_at
265676_at				252570_at
265818_at				252670_at
265869_at				252828_at
265987_at				252853_at
266180_at				252855_at
266413_at				252863_at
266483_at				252883_at
266521_at				252922_at
266576_at				252925_at
266579_at				252928_at
266604_at				252968_at
266699_at				252983_at
266806_at				253022_at
266873_at				253042_at
266955_at				253048_at
266980_at				253049_at
266993_at				253163_at
267033_at				253225_at
267145_at				253228_at
267165_at				253249_at
267174_at				253259_at
267220_at				253279_at
267279_at				253302_at
267348_at				253305_at
267361_at				253310_at
267472_at				253335_at
267509_at				253337_at
267611_at				253386_at
267637_at				253388_at
				253391_at
				253394_at
				253473_at
				253530_at
				253537_at
				253558_at
				253643_at
				253689_at
				253691_at
				253706_at
				253712_at
				253751_at
				253765_at
				253776_at
				253806_at
				253823_at
				253830_at
				253832_at
				253839_at
				253859_at
				253860_at
				253871_at
				253884_at
				253903_at
				253922_at
				253949_at
				253952_at
				253972_at
				253973_at
				253977_at
				253980_at
				253981_at
				253987_at
				254011_at
				254021_at
				254038_at
				254045_at
				254059_at
				254062_at
				254073_at
				254074_at
				254075_at
				254076_at
				254077_at
				254099_at
				254105_at
				254148_at
				254159_at
				254178_at
				254187_at
				254198_at
				254263_at
				254278_at
				254300_at
				254343_at
				254346_at
				254372_at
				254393_at
				254414_at
				254417_at
				254547_at
				254564_at
				254576_at
				254592_at
				254612_at
				254691_at
				254715_at
				254722_at
				254727_at
				254764_at
				254783_at
				254809_at
				254839_at
				254862_at
				254874_at
				254878_at
				254891_at
				254910_at
				254919_at
				254926_at
				254953_at
				254955_at
				254998_at
				254999_at
				255008_at
				255010_at
				255016_at
				255021_at
				255041_at
				255047_at
				255077_at
				255078_at
				255128_at
				255155_at
				255255_at
				255283_at
				255302_at
				255305_at
				255325_at
				255338_at
				255360_at
				255364_s_at
				255365_at
				255382_at
				255412_at
				255418_at
				255447_at
				255459_at
				255465_at
				255472_at
				255485_at
				255510_at
				255600_s_at
				255602_at
				255651_at
				255659_at
				255718_at
				255764_at
				255787_at
				255791_at
				255798_at
				255799_at
				255811_at
				255857_at
				255891_at
				255929_at
				255937_at
				255980_at
				256015_at
				256049_at
				256061_at
				256068_at
				256071_at
				256091_at
				256093_at
				256149_at
				256193_at
				256215_at
				256225_at
				256245_at
				256256_at
				256274_at
				256300_at
				256331_at
				256336_at
				256353_at
				256356_s_at
				256363_at
				256365_at
				256430_at
				256440_at
				256456_at
				256468_at
				256485_at
				256502_at
				256518_at
				256524_at
				256542_at
				256576_at
				256607_at
				256623_at
				256663_at
				256676_at
				256680_at
				256744_at
				256746_at
				256796_at
				256861_at
				256905_at
				256965_at
				256983_at
				257021_at
				257022_at
				257029_at
				257092_at
				257122_at
				257132_at
				257177_at
				257205_at
				257222_at
				257227_at
				257239_at
				257252_at
				257253_at
				257299_at
				257319_at
				257321_at
				257324_at
				257325_at
				257333_at
				257334_at
				257337_at
				257338_s_at
				257339_s_at
				257444_at
				257459_at
				257635_at
				257654_at
				257717_at
				257745_at
				257773_at
				257809_at
				257822_at
				257832_at
				257855_at
				257860_at
				257868_at
				257874_at
				257911_at
				257925_at
				257932_at
				257954_at
				257965_at
				257966_at
				258027_at
				258052_at
				258059_at
				258109_at
				258133_at
				258158_at
				258161_at
				258187_at
				258193_at
				258281_at
				258314_at
				258321_at
				258336_at
				258375_at
				258406_at
				258437_at
				258455_at
				258495_at
				258499_at
				258512_at
				258542_at
				258613_at
				258614_at
				258622_at
				258643_at
				258678_at
				258679_at
				258696_at
				258774_at
				258794_at
				258800_at
				258812_at
				258827_at
				258830_at
				258845_at
				258856_at
				258879_at
				258925_at
				258933_at
				258937_at
				258939_at
				258949_at
				258956_at
				258958_at
				258977_s_at
				258984_at
				258985_at
				259000_at
				259017_at
				259037_at
				259053_at
				259057_at
				259070_at
				259081_at
				259091_at
				259118_at
				259138_s_at
				259140_at
				259164_at
				259181_at
				259192_at
				259248_at
				259253_at
				259258_at
				259302_at
				259460_at
				259476_at
				259500_at
				259540_at
				259541_at
				259591_at
				259649_at
				259666_at
				259791_at
				259804_at
				259819_at
				259842_at
				259896_at
				259913_at
				259942_at
				259943_at
				259965_at
				259977_at
				259984_at
				260002_at
				260005_at
				260025_at
				260036_at
				260044_at
				260055_at
				260079_s_at
				260089_at
				260106_at
				260135_at
				260137_at
				260155_at
				260167_at
				260180_at
				260221_at
				260227_at
				260244_at
				260248_at
				260250_at
				260274_at
				260275_at
				260309_at
				260379_at
				260385_at
				260436_at
				260444_at
				260481_at
				260498_at
				260523_at
				260542_at
				260586_at
				260592_at
				260619_at
				260714_at
				260790_at
				260837_at
				260844_at
				260875_at
				260881_at
				260902_at
				260916_at
				260922_at
				260924_at
				260949_at
				260978_at
				261026_at
				261053_at
				261065_at
				261069_at
				261081_at
				261118_at
				261120_at
				261136_at
				261141_at
				261144_s_at
				261177_at
				261221_at
				261230_at
				261250_at
				261265_at
				261295_at
				261303_at
				261315_at
				261324_at
				261376_at
				261405_at
				261417_at
				261443_at
				261534_at
				261558_at
				261564_at
				261579_at
				261581_at
				261613_at
				261650_at
				261655_at
				261663_at
				261720_at
				261782_at
				261788_at
				261821_at
				261838_at
				261839_at
				261864_s_at
				261891_at
				261901_at
				261913_at
				261919_at
				261948_at
				261982_at
				262000_at
				262014_at
				262048_at
				262049_at
				262054_s_at
				262055_at
				262092_at
				262098_at
				262148_at
				262160_at
				262162_at
				262164_at
				262166_at
				262194_at
				262211_at
				262229_at
				262247_at
				262304_at
				262307_at
				262313_at
				262314_at
				262397_at
				262400_at
				262417_at
				262419_at
				262499_at
				262500_at
				262502_at
				262505_at
				262532_at
				262558_at
				262577_at
				262582_at
				262600_at
				262609_at
				262612_at
				262626_at
				262629_at
				262635_at
				262638_at
				262641_at
				262648_at
				262656_at
				262712_at
				262803_at
				262851_at
				262875_at
				262877_at
				262879_at
				262884_at
				262911_s_at
				262916_at
				262945_at
				262954_at
				262955_at
				262959_at
				262986_at
				263014_at
				263048_s_at
				263118_at
				263122_at
				263142_at
				263150_at
				263164_at
				263320_at
				263332_at
				263350_at
				263365_at
				263374_at
				263433_at
				263477_at
				263483_at
				263502_s_at
				263504_s_at
				263509_s_at
				263510_s_at
				263533_at
				263584_at
				263715_at
				263736_at
				263737_at
				263750_at
				263758_s_at
				263759_at
				263777_at
				263799_at
				263810_at
				263823_s_at
				263831_at
				263842_at
				263846_at
				263866_at
				263873_at
				263875_at
				263921_at
				263943_at
				263946_at
				263947_at
				263952_s_at
				263954_at
				263958_at
				263985_at
				263986_at
				263987_at
				264019_at
				264054_at
				264069_at
				264095_at
				264150_at
				264185_at
				264201_at
				264207_at
				264217_at
				264254_at
				264255_at
				264285_at
				264362_at
				264376_at
				264394_at
				264396_at
				264402_at
				264451_s_at
				264460_at
				264462_at
				264465_at
				264504_at
				264572_at
				264584_at
				264590_at
				264594_at
				264609_at
				264613_at
				264636_at
				264656_at
				264657_at
				264726_at
				264728_at
				264758_at
				264772_at
				264779_at
				264781_at
				264783_at
				264799_at
				264837_at
				264839_at
				264850_at
				264865_at
				264890_at
				264920_at
				264957_at
				264959_at
				264968_at
				264977_at
				264986_at
				265070_at
				265077_at
				265121_at
				265182_at
				265184_at
				265192_at
				265227_s_at
				265228_s_at
				265229_s_at
				265230_s_at
				265232_s_at
				265330_at
				265344_at
				265353_at
				265387_at
				265417_at
				265457_at
				265471_at
				265472_at
				265510_at
				265571_s_at
				265675_at
				265677_at
				265699_at
				265704_at
				265707_at
				265887_at
				265893_at
				265913_at
				265962_at
				265999_at
				266012_s_at
				266014_s_at
				266039_s_at
				266042_s_at
				266044_s_at
				266045_s_at
				266046_at
				266051_at
				266097_at
				266203_at
				266238_at
				266294_at
				266329_at
				266351_at
				266365_at
				266395_at
				266402_at
				266416_at
				266483_at
				266514_at
				266551_at
				266556_at
				266583_at
				266590_at
				266617_at
				266695_at
				266707_at
				266767_at
				266806_at
				266834_s_at
				266841_at
				266842_at
				266847_at
				266848_at
				266874_at
				266896_at
				266983_at
				267000_at
				267001_at
				267027_at
				267033_at
				267059_at
				267061_at
				267072_at
				267099_at
				267130_at
				267190_at
				267233_s_at
				267336_at
				267357_at
				267381_at
				267405_at
				267461_at
				267471_at
				267517_at
				267553_s_at
				267627_at
				267640_at
				AFFX-Athal-25SrRNA_s_at
				AFFX-Athal-5SrRNA_at

## Sheet: overlapping probe list
Supporting Table S7 Overlapping probe list
H2O2
Array Element	Locus Identifier	Annotation	Organism	Probe Type	Is Control
264590_at	AT2G17710	similar to Os04g0560700 [Oryza sativa (japonica cultivar-group)] (GB:NP_001053549.1)	Arabidopsis thaliana	oligonucleotide	no
247696_at	AT5G59780	MYB59 (myb domain protein 59); DNA binding / transcription factor	Arabidopsis thaliana	oligonucleotide	no
257710_at	AT3G27350	similar to unknown protein [Arabidopsis thaliana] (TAIR:AT5G40700.1); similar to Targeting for Xklp2 [Medicago truncatula] (GB:ABE84619.1)	Arabidopsis thaliana	oligonucleotide	no
253172_at	AT4G35060	heavy-metal-associated domain-containing protein / copper chaperone (CCH)-related	Arabidopsis thaliana	oligonucleotide	no
Singlet O2
Array Element	Locus Identifier	Annotation	Organism	Probe Type	Is Control
260314_at	AT1G63830	proline-rich family protein	Arabidopsis thaliana	oligonucleotide	no
259354_at	AT3G05220	heavy-metal-associated domain-containing protein	Arabidopsis thaliana	oligonucleotide	no
264252_at	AT1G09180	ATSAR1/ATSARA1A (ARABIDOPSIS THALIANA SECRETION-ASSOCIATED RAS SUPER FAMILY 1); GTP binding	Arabidopsis thaliana	oligonucleotide	no
262354_at	AT1G64200	VHA-E3 (VACUOLAR H+-ATPASE SUBUNIT E ISOFORM 3); hydrogen ion transporting ATP synthase, rotational mechanism / hydrogen ion transporting ATPase, rotational mechanism	Arabidopsis thaliana	oligonucleotide	no
264624_at	AT1G08930	ERD6 (EARLY RESPONSE TO DEHYDRATION 6); carbohydrate transporter/ sugar porter	Arabidopsis thaliana	oligonucleotide	no
262803_at	AT1G21000	zinc-binding family protein	Arabidopsis thaliana	oligonucleotide	no
247280_at	AT5G64260	phosphate-responsive protein, putative	Arabidopsis thaliana	oligonucleotide	no
Superoxide
Array Element	Locus Identifier	Annotation	Organism	Probe Type	Is Control
252976_s_at	AT4G38550	similar to unknown protein [Arabidopsis thaliana] (TAIR:AT2G20950.3); similar to pEARLI 4 gene product (GB:AAC37472.1); contains InterPro domain Arabidopsis phospholipase-like; (InterPro:IPR007942)	Arabidopsis thaliana	oligonucleotide	no
267361_at	AT2G39920	acid phosphatase class B family protein	Arabidopsis thaliana	oligonucleotide	no
261569_at	AT1G01060	LHY (LATE ELONGATED HYPOCOTYL); DNA binding / transcription factor	Arabidopsis thaliana	oligonucleotide	no
Heat shock
Array Element	Locus Identifier	Annotation	Organism	Probe Type	Is Control
256456_at	AT1G75180	similar to unknown protein [Arabidopsis thaliana] (TAIR:AT1G19400.2); similar to hypothetical protein [Oryza sativa (japonica cultivar-group)] (GB:AAN65010.1); similar to Os03g0775600 [Oryza sativa (japonica cultivar-group)] (GB:NP_001051432.1); contains domain 2-HYDROXYACID DEHYDROGENASE (PTHR10996:SF1); contains domain 2-HYDROXYACID DEHYDROGENASE (PTHR10996)	Arabidopsis thaliana	oligonucleotide	no
262313_at	AT1G70900	similar to unknown protein [Arabidopsis thaliana] (TAIR:AT1G23110.1); similar to conserved hypothetical protein [Medicago truncatula] (GB:ABE89195.1)	Arabidopsis thaliana	oligonucleotide	no
257966_at	AT3G19800	similar to conserved hypothetical protein [Medicago truncatula] (GB:ABE78177.1)	Arabidopsis thaliana	oligonucleotide	no
249483_at	AT5G38895	zinc finger (C3HC4-type RING finger) family protein	Arabidopsis thaliana	oligonucleotide	no
245396_at	AT4G14870	protein translocase	Arabidopsis thaliana	oligonucleotide	no
247287_at	AT5G64230	similar to unknown protein [Arabidopsis thaliana] (TAIR:AT3G19920.1); similar to hypothetical protein [Trifolium pratense] (GB:BAE71289.1)	Arabidopsis thaliana	oligonucleotide	no
257177_at	AT3G23490	CYN (CYANASE); cyanate hydratase	Arabidopsis thaliana	oligonucleotide	no
263799_at	AT2G24550	similar to unknown protein [Arabidopsis thaliana] (TAIR:AT4G31510.1); similar to putative KID-containing protein [Brassica napus] (GB:AAO53442.1)	Arabidopsis thaliana	oligonucleotide	no
262803_at	AT1G21000	zinc-binding family protein	Arabidopsis thaliana	oligonucleotide	no
265417_at	AT2G20920	similar to CDF1 (CELL GROWTH DEFECT FACTOR 1), heat shock protein binding [Arabidopsis thaliana] (TAIR:AT5G23040.2); similar to expressed protein [Oryza sativa (japonica cultivar-group)] (GB:ABF93866.1)	Arabidopsis thaliana	oligonucleotide	no
248285_at	AT5G52960	similar to hypothetical protein asr2994 [Nostoc sp. PCC 7120] (GB:NP_487034.1); similar to Os05g0569200 [Oryza sativa (japonica cultivar-group)] (GB:NP_001056361.1)	Arabidopsis thaliana	oligonucleotide	no
260180_at	AT1G70660	MMZ2 (MMS ZWEI HOMOLOGE 2); ubiquitin-protein ligase	Arabidopsis thaliana	oligonucleotide	no
256744_at	AT3G29350	AHP2 (HISTIDINE-CONTAINING PHOSPHOTRANSMITTER 2); histidine phosphotransfer kinase/ signal transducer	Arabidopsis thaliana	oligonucleotide	no
266806_at	AT2G30000	Identical to Hypothetical protein At1g07170/At2g30000 [Arabidopsis Thaliana] (GB:O80873); similar to unknown protein [Arabidopsis thaliana] (TAIR:AT1G07170.2); similar to Os04g0663300 [Oryza sativa (japonica cultivar-group)] (GB:NP_001054163.1); similar to PREDICTED: similar to conserved hypothetical protein [Strongylocentrotus purpuratus] (GB:XP_799069.1); contains InterPro domain PHF5-like; (In…	Arabidopsis thaliana	oligonucleotide	no
265571_s_at	AT2G28020;AT2G28230	[AT2G28020, similar to unknown protein [Arabidopsis thaliana] (TAIR:AT2G28230.1); similar to Os09g0443500 [Oryza sativa (japonica cultivar-group)] (GB:NP_001063296.1)];[AT2G28230, similar to unknown protein [Arabidopsis thaliana] (TAIR:AT4G09070.1); similar to Os09g0443500 [Oryza sativa (japonica cultivar-group)] (GB:NP_001063296.1); similar to hypothetical protein DDBDRAFT_0189078 [Dictyostelium…	Arabidopsis thaliana	oligonucleotide	no
264590_at	AT2G17710	similar to Os04g0560700 [Oryza sativa (japonica cultivar-group)] (GB:NP_001053549.1)	Arabidopsis thaliana	oligonucleotide	no
267033_at	AT2G38450	binding	Arabidopsis thaliana	oligonucleotide	no
260025_at	AT1G30070	SGS domain-containing protein	Arabidopsis thaliana	oligonucleotide	no
254346_at	AT4G21980	APG8A (autophagy 8A)	Arabidopsis thaliana	oligonucleotide	no
248040_at	AT5G55970	zinc finger (C3HC4-type RING finger) family protein	Arabidopsis thaliana	oligonucleotide	no
259460_at	AT1G44000	similar to unknown protein [Arabidopsis thaliana] (TAIR:AT4G22920.1); similar to senescence-inducible chloroplast stay-green protein 2 [Glycine max] (GB:AAW82960.1)	Arabidopsis thaliana	oligonucleotide	no
260135_at	AT1G66400	calmodulin-related protein, putative	Arabidopsis thaliana	oligonucleotide	no
254178_at	AT4G23880	unknown protein	Arabidopsis thaliana	oligonucleotide	no
266483_at	AT2G47910	CRR6 (CHLORORESPIRATORY REDUCTION 6)	Arabidopsis thaliana	oligonucleotide	no
253691_at	AT4G29660	EMB2752 (EMBRYO DEFECTIVE 2752)	Arabidopsis thaliana	oligonucleotide	no
245525_at	AT4G15930	dynein light chain, putative	Arabidopsis thaliana	oligonucleotide	no
264201_at	AT1G22630	similar to Os05g0105800 [Oryza sativa (japonica cultivar-group)] (GB:NP_001054413.1); contains domain Cysteine-rich domain of the chaperone protein DnaJ. (SSF57938)	Arabidopsis thaliana	oligonucleotide	no
263737_at	AT1G60010	similar to unknown protein [Arabidopsis thaliana] (TAIR:AT1G10530.1); similar to T10O24.15, related [Lycopersicon esculentum] (GB:AAX95759.1)	Arabidopsis thaliana	oligonucleotide	no
247509_at	AT5G62020	AT-HSFB2A (Arabidopsis thaliana heat shock transcription factor B2A); DNA binding / transcription factor	Arabidopsis thaliana	oligonucleotide	no
254955_at	AT4G10920	KELP; DNA binding / transcription coactivator	Arabidopsis thaliana	oligonucleotide	no
